# Supplementary material for: Butyl 2-(3-benzoyl­thio­ureido)acetate
Source: Acta Crystallogr Sect E Struct Rep Online. 2008 Oct 22;64(Pt 11):o2167. doi: 10.1107/S1600536808033540 (PMC2959747; doi:10.1107/S1600536808033540)
Supplement: Supplementary file 2 [file e-64-o2167-Isup2.hkl]

# 
# h,k,l, Fc-squared, Fo-squared, sigma(Fo-squared) and status flag 
# 
data_I
_shelx_title ' mbk071m in P2(1)/c' 
_shelx_refln_list_code          4 
_shelx_F_calc_maximum      176.57 
_exptl_crystal_F_000       624.00 
_reflns_d_resolution_high  0.8255 
 
loop_ 
 _symmetry_equiv_pos_as_xyz 
 'x, y, z' 
 '-x, y+1/2, -z+1/2' 
 '-x, -y, -z' 
 'x, -y-1/2, z-1/2' 
 
_cell_length_a    14.0506 
_cell_length_b     7.9482 
_cell_length_c    14.1156 
_cell_angle_alpha  90.000 
_cell_angle_beta  102.753 
_cell_angle_gamma  90.000 
 
_shelx_F_squared_multiplier     1.000 
 
loop_ 
 _refln_index_h 
 _refln_index_k 
 _refln_index_l 
 _refln_F_squared_calc 
 _refln_F_squared_meas 
 _refln_F_squared_sigma 
 _refln_observed_status 
   2   0   0     3309.24     3506.80     40.81 o 
   3   0   0       19.66       14.16      1.10 o 
   4   0   0     1714.32     1975.88     24.24 o 
   5   0   0       16.47       10.09      2.70 o 
   6   0   0     3131.87     3529.03     29.60 o 
   7   0   0     2493.56     2347.89     20.59 o 
   8   0   0     2316.83     2170.55     19.49 o 
   9   0   0      619.69      613.06      7.98 o 
  10   0   0      769.47      762.77     10.53 o 
  11   0   0        6.95        9.36      3.70 o 
  12   0   0      123.10      118.74      7.69 o 
  13   0   0      240.91      214.11     11.14 o 
  14   0   0      506.40      496.56     18.29 o 
  15   0   0       31.68       28.97      6.60 o 
  16   0   0      240.14      264.86     14.56 o 
   1   1   0      248.27      261.85      3.88 o 
   2   1   0      621.92      595.02      6.77 o 
   3   1   0     2220.45     2448.83     24.25 o 
   4   1   0      422.87      532.32      4.75 o 
   5   1   0      526.12      485.38      4.61 o 
   6   1   0       24.26       28.89      1.17 o 
   7   1   0      187.38      170.48      2.85 o 
   8   1   0       11.12       15.66      1.18 o 
   9   1   0       80.00       97.04      2.49 o 
  10   1   0       47.84       33.19      1.79 o 
  11   1   0      498.73      458.12      6.19 o 
  12   1   0        0.07       -0.15      2.72 o 
  13   1   0        0.97        1.06      2.92 o 
  14   1   0       39.60       43.12      4.70 o 
  15   1   0        8.16        5.09      3.86 o 
  16   1   0        5.33        7.29      4.13 o 
   0   2   0     1177.81     1290.20     22.94 o 
   1   2   0      692.67      882.09     17.51 o 
   2   2   0    28262.31    27125.92    252.39 o 
   3   2   0     2751.79     3207.63     31.78 o 
   4   2   0       69.04       48.84      1.99 o 
   5   2   0        2.10        1.01      1.47 o 
   6   2   0      131.40      104.80      3.07 o 
   7   2   0      384.27      384.04      6.62 o 
   8   2   0      513.07      540.31      7.42 o 
   9   2   0      270.29      245.13      4.88 o 
  10   2   0       73.32       67.20      4.00 o 
  11   2   0      227.53      228.35      4.41 o 
  12   2   0      197.29      201.01      5.23 o 
  13   2   0        1.33        5.31      2.32 o 
  14   2   0       38.57       36.10      7.62 o 
  15   2   0        6.64       12.83      4.18 o 
  16   2   0       57.11       48.65      5.48 o 
   1   3   0        4.47        4.80      1.57 o 
   2   3   0        0.03        0.16      1.11 o 
   3   3   0     2426.79     2586.23     22.49 o 
   4   3   0      375.66      378.56      4.70 o 
   5   3   0       20.80       20.99      2.65 o 
   6   3   0      688.32      795.58     10.87 o 
   7   3   0      610.20      623.48     13.07 o 
   8   3   0      420.38      350.79      7.96 o 
   9   3   0      907.19      871.93     11.06 o 
  10   3   0      373.43      365.22      6.58 o 
  11   3   0       58.33       60.39      3.03 o 
  12   3   0       20.74       25.49      3.31 o 
  13   3   0      108.31      104.11      3.71 o 
  14   3   0       19.61       24.96      3.30 o 
  15   3   0        2.00        1.69      4.32 o 
   0   4   0      484.02      459.16     11.71 o 
   1   4   0      351.88      340.98      6.79 o 
   2   4   0       66.80       70.00      3.28 o 
   3   4   0      299.37      334.99      4.63 o 
   4   4   0      410.77      447.84      5.47 o 
   5   4   0     1038.02     1005.54     16.16 o 
   6   4   0       55.17       46.38      2.74 o 
   7   4   0       72.02       72.10      3.91 o 
   8   4   0      407.32      428.60      7.16 o 
   9   4   0      288.24      296.65      6.05 o 
  10   4   0      416.69      415.33      7.52 o 
  11   4   0       72.22       88.43      3.84 o 
  12   4   0       77.03       70.55      3.82 o 
  13   4   0       39.06       44.26      3.22 o 
  14   4   0       21.11       21.97      2.99 o 
  15   4   0        2.22        9.14      4.01 o 
   1   5   0        3.02        1.50      2.21 o 
   2   5   0       66.58       56.52      2.15 o 
   3   5   0      276.16      305.17      4.81 o 
   4   5   0       56.02       75.29      3.82 o 
   5   5   0       67.14       64.54      5.02 o 
   6   5   0        2.63        3.27      2.38 o 
   7   5   0       36.79       45.49      5.70 o 
   8   5   0       35.81       47.85      2.94 o 
   9   5   0        0.98        0.33      3.09 o 
  10   5   0        0.05        3.10      2.57 o 
  11   5   0       10.20       12.78      2.93 o 
  12   5   0       17.42       24.80      3.65 o 
  13   5   0        4.77        7.13      2.82 o 
  14   5   0        2.65        5.34      3.09 o 
   0   6   0       20.75       14.74      2.17 o 
   1   6   0       18.14       18.12      1.67 o 
   2   6   0      109.12      123.85      3.73 o 
   3   6   0        2.96        7.67      1.94 o 
   4   6   0      113.98      104.86      4.07 o 
   5   6   0      186.48      205.81      7.16 o 
   6   6   0      124.65      126.36      4.74 o 
   7   6   0        0.70        7.27      2.41 o 
   8   6   0       44.55       45.32      3.77 o 
   9   6   0       10.94        2.93      3.55 o 
  10   6   0       89.17       86.86      5.01 o 
  11   6   0        4.64       14.10      7.06 o 
  12   6   0       26.21       21.26      4.40 o 
   1   7   0       67.28       63.68      2.43 o 
   2   7   0        3.10        6.42      2.01 o 
   3   7   0       64.12       57.47      3.41 o 
   4   7   0        1.49       -0.24      2.19 o 
   5   7   0      141.12      149.88      5.44 o 
   6   7   0       87.96       84.60      4.51 o 
   7   7   0       84.26       71.84      4.38 o 
   8   7   0       54.36       46.22      4.67 o 
   9   7   0        2.49        2.21      3.97 o 
  10   7   0        8.47       12.54      4.45 o 
  11   7   0        0.56       -3.24      5.16 o 
   1   8   0       33.27       34.22      3.27 o 
   2   8   0       62.70       61.72      4.03 o 
   3   8   0        7.73        9.33      2.91 o 
   4   8   0        1.28       -4.10      2.73 o 
   5   8   0       11.29        5.77      3.11 o 
   6   8   0        5.85        1.50      5.67 o 
   7   8   0        0.01        2.20      3.36 o 
   8   8   0        0.00        0.19      3.77 o 
   9   8   0        5.44        6.14      3.80 o 
   1   9   0       14.61        7.38      5.48 o 
   2   9   0        2.20        3.19      3.18 o 
   3   9   0       16.48       11.66      3.24 o 
   4   9   0       32.02       33.88      3.92 o 
   5   9   0        0.14       -0.68      3.33 o 
 -16   1   1       10.62       14.53      4.30 o 
 -15   1   1        4.35        5.88      3.59 o 
 -14   1   1       42.28       37.82      4.47 o 
 -13   1   1       12.90        7.35      5.20 o 
 -12   1   1        0.65        4.23      2.62 o 
 -11   1   1      576.75      560.33      7.82 o 
 -10   1   1       75.68       84.33      4.70 o 
  -9   1   1      216.50      225.08      2.97 o 
  -8   1   1      149.94      142.69      2.20 o 
  -7   1   1       29.51       22.10      1.29 o 
  -6   1   1       15.09       16.35      0.93 o 
  -5   1   1      157.86      136.11      1.77 o 
  -4   1   1     4029.23     4315.47     29.02 o 
  -3   1   1     3459.76     3884.58     28.98 o 
  -2   1   1      258.27      289.25      3.35 o 
  -1   1   1      366.42      351.65      4.09 o 
   0   1   1     1535.62     1561.85     14.93 o 
   1   1   1      653.51      675.27      5.44 o 
   2   1   1    12111.00    12804.53    119.15 o 
   3   1   1      392.41      515.84      5.32 o 
   4   1   1      496.80      428.96      4.81 o 
   5   1   1       15.94       11.87      0.77 o 
   6   1   1      490.55      460.00      4.63 o 
   7   1   1      199.53      194.93      3.19 o 
   8   1   1      155.08      167.78      2.50 o 
   9   1   1       41.25       44.95      5.08 o 
  10   1   1      217.65      202.50      4.41 o 
  11   1   1      383.02      386.87      6.48 o 
  12   1   1       19.25       24.23      3.29 o 
  13   1   1      235.58      227.36      8.39 o 
  14   1   1       16.02       15.90      4.51 o 
  15   1   1        0.33        0.49      4.31 o 
  16   1   1       97.85       87.14      6.65 o 
 -16   2   1       70.35       78.03     12.75 o 
 -15   2   1       17.39       15.59      4.09 o 
 -14   2   1       21.93       23.08      4.04 o 
 -13   2   1      241.87      256.54      9.03 o 
 -12   2   1       61.91       62.77      2.99 o 
 -11   2   1     1336.13     1331.80     16.46 o 
 -10   2   1       16.76       20.88      1.71 o 
  -9   2   1      749.35      688.64     12.70 o 
  -8   2   1     1116.84     1113.66     10.81 o 
  -7   2   1       20.93       29.51      4.82 o 
  -6   2   1      197.32      155.18      3.27 o 
  -5   2   1     1664.02     1734.18     19.81 o 
  -4   2   1       45.12       49.20      1.93 o 
  -3   2   1      766.32      785.74      7.40 o 
  -2   2   1     7484.32     7988.24     84.78 o 
  -1   2   1    31175.53    28475.78    267.77 o 
   0   2   1     2681.67     2726.45     26.71 o 
   1   2   1       45.86       39.14      1.43 o 
   2   2   1        3.88        3.65      0.76 o 
   3   2   1     5875.47     6151.79     50.85 o 
   4   2   1       16.35       21.98      2.21 o 
   5   2   1     2253.80     2497.11     26.15 o 
   6   2   1        3.87        2.80      1.23 o 
   7   2   1     2372.86     2463.80     26.65 o 
   8   2   1      260.88      244.44      5.44 o 
   9   2   1        5.75        6.34      1.65 o 
  10   2   1      186.54      175.04      6.29 o 
  11   2   1       56.19       58.35      6.09 o 
  12   2   1       31.40       32.30      2.62 o 
  13   2   1       52.07       48.02      6.39 o 
  14   2   1        2.23        2.81      5.34 o 
  15   2   1       74.93       65.35      8.01 o 
 -15   3   1        7.46        5.99      4.16 o 
 -14   3   1        2.91        5.36      3.12 o 
 -13   3   1       38.46       41.93      3.11 o 
 -12   3   1        3.78        7.99      1.88 o 
 -11   3   1       78.12       72.80      3.21 o 
 -10   3   1      819.64      833.72      9.62 o 
  -9   3   1      359.00      326.90     14.83 o 
  -8   3   1        5.80        5.30      1.50 o 
  -7   3   1        4.18        4.33      1.36 o 
  -6   3   1     1220.65     1262.30     13.43 o 
  -5   3   1      420.48      426.01      6.02 o 
  -4   3   1      780.05      905.34      9.38 o 
  -3   3   1        9.99       14.57      1.20 o 
  -2   3   1      197.51      206.50      3.92 o 
  -1   3   1     2743.67     2861.53     28.75 o 
   0   3   1      169.96      181.33      3.42 o 
   1   3   1       32.74       24.91      1.39 o 
   2   3   1      810.64      813.54      9.72 o 
   3   3   1       10.21        5.74      1.00 o 
   4   3   1     1020.18      985.61     14.08 o 
   5   3   1       48.04       27.00      1.83 o 
   6   3   1      984.14     1029.48     13.29 o 
   7   3   1       86.78       83.65      3.20 o 
   8   3   1        3.02        5.80      1.73 o 
   9   3   1        1.47        5.08      1.87 o 
  10   3   1      300.89      298.01     10.94 o 
  11   3   1        0.31        0.20      1.88 o 
  12   3   1        7.46       12.52      2.41 o 
  13   3   1        4.05        3.45      2.50 o 
  14   3   1       10.26       10.03      2.91 o 
  15   3   1       49.90       48.66      5.66 o 
 -15   4   1        0.75        0.50      3.66 o 
 -14   4   1        0.05        3.67      2.92 o 
 -13   4   1       38.43       36.34      3.37 o 
 -12   4   1        7.31        8.57      2.41 o 
 -11   4   1      156.34      154.41      4.13 o 
 -10   4   1       92.96       90.29      4.04 o 
  -9   4   1      373.18      360.53      6.67 o 
  -8   4   1       59.10       58.59      2.71 o 
  -7   4   1       19.19       22.55      2.03 o 
  -6   4   1      124.47      111.61      4.08 o 
  -5   4   1       20.08       25.62      2.06 o 
  -4   4   1     1804.42     1884.05     17.95 o 
  -3   4   1     4380.24     4795.41     41.20 o 
  -2   4   1        1.90        0.36      1.11 o 
  -1   4   1      149.40      117.72      3.23 o 
   0   4   1       40.29       33.61      1.93 o 
   1   4   1       68.85       72.31      2.44 o 
   2   4   1       24.31       30.98      2.71 o 
   3   4   1      933.50      934.23     11.48 o 
   4   4   1       11.70       14.96      2.23 o 
   5   4   1     1501.63     1467.69     17.78 o 
   6   4   1        3.31        7.86      2.59 o 
   7   4   1       26.81       34.94      2.57 o 
   8   4   1       12.91       14.95      2.05 o 
   9   4   1      378.05      380.65      7.93 o 
  10   4   1      268.67      259.48      5.82 o 
  11   4   1       47.69       48.92      3.35 o 
  12   4   1        0.68        4.28      2.62 o 
  13   4   1        7.13       10.89      3.76 o 
  14   4   1        0.74        2.73      4.35 o 
 -14   5   1       21.47       24.78      3.99 o 
 -13   5   1        1.05        1.12      2.73 o 
 -12   5   1       47.11       44.45      3.17 o 
 -11   5   1        0.75        2.05      2.67 o 
 -10   5   1        2.63        2.91      2.42 o 
  -9   5   1      229.48      220.43      5.51 o 
  -8   5   1      852.72      897.06     13.78 o 
  -7   5   1      679.29      641.75     11.47 o 
  -6   5   1       10.99       12.30      1.91 o 
  -5   5   1      254.19      266.59      6.09 o 
  -4   5   1       64.52       59.40      2.94 o 
  -3   5   1      194.20      189.40      5.82 o 
  -2   5   1      554.01      531.53      7.18 o 
  -1   5   1      139.98      149.74      3.85 o 
   0   5   1       28.68       31.78      2.53 o 
   1   5   1       85.88      102.08      3.68 o 
   2   5   1      108.67       90.07      3.05 o 
   3   5   1      106.35       91.61      3.09 o 
   4   5   1        0.11        6.49      3.72 o 
   5   5   1        4.05       -0.44      1.91 o 
   6   5   1      584.47      622.33     18.26 o 
   7   5   1       65.63       53.81      4.13 o 
   8   5   1      958.37      931.61     14.12 o 
   9   5   1       95.97       94.64      5.44 o 
  10   5   1       59.27       54.97      3.48 o 
  11   5   1        5.35        6.15      2.81 o 
  12   5   1        3.48        6.01      2.96 o 
  13   5   1        5.73       10.62      3.31 o 
 -13   6   1       11.26       14.03      3.98 o 
 -12   6   1        5.07       12.02      3.48 o 
 -11   6   1        0.63       -2.57      3.54 o 
 -10   6   1       19.91       25.87      3.71 o 
  -9   6   1        0.03        1.81      3.04 o 
  -8   6   1       77.87       84.69      6.06 o 
  -7   6   1       83.27       83.23      5.13 o 
  -6   6   1      530.19      501.66      9.95 o 
  -5   6   1       19.62       17.93      2.38 o 
  -4   6   1       43.51       34.23      2.55 o 
  -3   6   1      213.67      218.07      6.71 o 
  -2   6   1       61.06       49.29      5.59 o 
  -1   6   1       12.33       17.12      2.29 o 
   0   6   1      212.93      205.82      5.96 o 
   1   6   1        2.15        7.55      1.55 o 
   2   6   1      226.54      224.83      5.29 o 
   3   6   1       21.76       21.74      2.80 o 
   4   6   1       19.06       10.90      2.63 o 
   5   6   1       40.30       36.00      3.44 o 
   6   6   1        5.16        7.51      2.82 o 
   7   6   1       40.47       33.96      5.14 o 
   8   6   1      520.85      517.11     10.50 o 
   9   6   1       80.94       73.79      4.81 o 
  10   6   1        4.24       10.08      3.54 o 
  11   6   1       12.89       14.67      4.39 o 
  12   6   1       24.80       30.41      3.98 o 
 -11   7   1        5.80       10.08      5.92 o 
 -10   7   1       25.02       26.27      4.11 o 
  -9   7   1       31.83       23.44      4.02 o 
  -8   7   1        2.16        0.83      3.01 o 
  -7   7   1       12.60        7.00      2.63 o 
  -6   7   1        3.24        5.36      2.55 o 
  -5   7   1      182.75      166.44      7.16 o 
  -4   7   1        0.18       -0.75      2.12 o 
  -3   7   1        5.49       10.09      3.01 o 
  -2   7   1        0.23        2.35      3.19 o 
  -1   7   1        1.49        0.60      1.45 o 
   0   7   1       39.29       45.28      3.35 o 
   1   7   1       21.80       17.00      4.13 o 
   2   7   1        8.61        5.97      3.67 o 
   3   7   1       54.33       65.97      6.32 o 
   4   7   1       38.00       38.93      5.60 o 
   5   7   1       51.49       47.63      6.23 o 
   6   7   1       71.36       66.35      4.31 o 
   7   7   1       58.08       58.14      4.28 o 
   8   7   1       51.51       48.98      4.33 o 
   9   7   1       37.69       35.96      4.23 o 
  10   7   1        0.38        2.84      4.03 o 
  11   7   1        8.73       11.56      4.40 o 
  -9   8   1       21.37       18.86      6.96 o 
  -8   8   1       32.24       35.39      4.43 o 
  -7   8   1       15.08       10.54      3.47 o 
  -6   8   1       71.30       72.51      4.59 o 
  -5   8   1       27.46       29.95      4.21 o 
  -4   8   1       62.32       57.67      4.02 o 
  -3   8   1        3.86        2.34      2.69 o 
  -2   8   1       46.66       47.04      3.63 o 
  -1   8   1       21.99       24.74      2.87 o 
   1   8   1       21.28       18.67      2.92 o 
   2   8   1        0.12       -0.33      2.54 o 
   3   8   1        6.77       10.06      3.81 o 
   4   8   1       15.94       16.22      3.19 o 
   5   8   1        0.01        4.64      3.05 o 
   6   8   1       14.62       22.07      3.70 o 
   7   8   1        4.80       -0.37      3.84 o 
   8   8   1        2.12       -0.16      3.79 o 
  -6   9   1        1.77        7.09      6.20 o 
  -5   9   1        3.90        7.35      5.48 o 
  -4   9   1        1.54       11.51      6.29 o 
  -3   9   1       27.89       29.17      6.40 o 
  -1   9   1        2.94       -1.18      5.45 o 
   0   9   1        4.44        2.75      3.78 o 
   1   9   1        4.58        9.85      5.57 o 
   2   9   1        3.27        2.53      2.99 o 
   3   9   1        2.01       -1.76      4.47 o 
   4   9   1       19.37       23.09      5.19 o 
   5   9   1        1.55        1.60      3.72 o 
 -16   0   2        0.08       -2.38      5.28 o 
 -15   0   2      175.66      167.54     10.71 o 
 -14   0   2      123.02      138.72      9.56 o 
 -13   0   2      656.39      590.78     18.80 o 
 -12   0   2      501.90      548.93     17.31 o 
 -11   0   2      952.94      958.92     12.32 o 
 -10   0   2      344.27      301.72     21.17 o 
  -9   0   2      874.00      777.66     10.06 o 
  -8   0   2      949.35      863.05     10.53 o 
  -7   0   2        6.90        1.91      1.31 o 
  -6   0   2     4054.34     4153.57     39.54 o 
  -5   0   2      318.95      278.01      4.19 o 
  -4   0   2     4412.46     4857.43     45.24 o 
  -3   0   2      569.99      574.47      6.48 o 
  -2   0   2      613.65      637.66      6.79 o 
  -1   0   2     4102.89     4403.32    100.06 o 
   0   0   2      710.39      634.18      8.17 o 
   1   0   2     7166.84     7619.53     87.16 o 
   2   0   2    12724.70    13360.33    152.39 o 
   3   0   2     2076.93     1986.01     24.35 o 
   4   0   2       20.93       16.33      1.85 o 
   5   0   2     3877.40     4081.27     48.84 o 
   6   0   2     3674.58     4226.44     50.91 o 
   7   0   2      165.96      183.73      4.85 o 
   8   0   2      605.08      645.08     11.04 o 
   9   0   2      664.22      600.13     10.90 o 
  10   0   2      126.26      103.72      7.06 o 
  11   0   2       26.15       21.67      4.36 o 
  12   0   2       17.49       13.84      5.05 o 
  13   0   2       66.46       65.54      7.35 o 
  14   0   2       90.44       99.33      8.73 o 
  15   0   2        0.66        2.07      5.20 o 
  16   0   2       14.89       18.63      6.43 o 
 -16   1   2        0.68        2.08      3.62 o 
 -15   1   2       63.12       57.69      5.19 o 
 -14   1   2       74.69       71.95      5.25 o 
 -13   1   2      135.15      137.08      6.14 o 
 -12   1   2      568.74      564.87      8.12 o 
 -11   1   2      679.12      690.51      8.96 o 
 -10   1   2       18.29       21.50      1.70 o 
  -9   1   2      172.73      153.85      2.66 o 
  -8   1   2       33.83       35.52      1.40 o 
  -7   1   2      444.91      423.85      4.33 o 
  -6   1   2       69.37       63.02      1.49 o 
  -5   1   2     2592.56     2775.67     19.06 o 
  -4   1   2      388.36      361.41      3.40 o 
  -3   1   2       76.36       68.94      1.35 o 
  -2   1   2     2517.58     2525.75     20.85 o 
  -1   1   2     1827.41     1772.96     17.14 o 
   0   1   2     1960.87     2090.83     17.30 o 
   1   1   2    11946.85    11598.54    142.40 o 
   2   1   2     2200.60     2319.85     26.35 o 
   3   1   2     3669.94     3880.00     32.40 o 
   4   1   2       42.93       40.77      1.38 o 
   5   1   2     1106.33     1067.50     10.52 o 
   6   1   2       79.89       64.98      1.94 o 
   7   1   2      162.74      175.25      2.66 o 
   8   1   2       67.05       75.19      3.36 o 
   9   1   2       35.43       33.50      2.26 o 
  10   1   2      390.61      383.93      7.40 o 
  11   1   2      172.74      184.04      5.19 o 
  12   1   2       79.51       63.82      4.88 o 
  13   1   2        0.97        4.27      3.35 o 
  14   1   2       51.11       53.13      5.02 o 
  15   1   2       28.82       17.37      4.21 o 
 -16   2   2        0.04       -1.94      3.78 o 
 -15   2   2       74.98       74.03      9.88 o 
 -14   2   2       50.34       47.95      5.01 o 
 -13   2   2      150.67      149.75      4.33 o 
 -12   2   2      106.23       99.72      4.01 o 
 -11   2   2      124.15       98.11      3.31 o 
 -10   2   2        3.77        9.43      1.61 o 
  -9   2   2       51.19       51.54      2.24 o 
  -8   2   2        0.01        2.42      1.12 o 
  -7   2   2      157.77      169.25      2.63 o 
  -6   2   2      273.03      269.59      3.30 o 
  -5   2   2      343.06      396.39      4.11 o 
  -4   2   2      717.22      716.99      6.64 o 
  -3   2   2        0.27        3.63      1.71 o 
  -2   2   2     3697.59     3783.08     31.06 o 
  -1   2   2     4987.90     5196.77     50.53 o 
   0   2   2     1235.34     1338.88     13.63 o 
   1   2   2     1667.79     1658.51     12.92 o 
   2   2   2      211.73      189.55      2.39 o 
   3   2   2     1986.67     2153.25     16.51 o 
   4   2   2     2230.36     2258.60     19.99 o 
   5   2   2      211.37      292.07      3.94 o 
   6   2   2      271.38      280.13      3.95 o 
   7   2   2      337.32      321.51      6.10 o 
   8   2   2       92.96       89.47      3.31 o 
   9   2   2       84.75       78.74      4.11 o 
  10   2   2        2.89        4.31      1.80 o 
  11   2   2       18.08       21.10      2.53 o 
  12   2   2       66.74       57.81      4.26 o 
  13   2   2       27.92       22.23      4.17 o 
  14   2   2       10.09        9.20      4.38 o 
  15   2   2       24.93       31.01      5.15 o 
 -16   3   2        2.72        7.55      4.31 o 
 -15   3   2        2.16       -0.15      3.89 o 
 -14   3   2       12.93       13.35      2.86 o 
 -13   3   2       53.99       55.33      3.27 o 
 -12   3   2        2.09        3.22      2.14 o 
 -11   3   2       86.74       82.59      3.25 o 
 -10   3   2      292.85      304.68      5.76 o 
  -9   3   2      134.95      138.47      3.28 o 
  -8   3   2        1.40        1.91      1.22 o 
  -7   3   2       17.92       16.58      1.35 o 
  -6   3   2       17.40       13.34      1.38 o 
  -5   3   2       82.46       69.65      2.62 o 
  -4   3   2       84.23       65.97      1.93 o 
  -3   3   2      974.92     1027.94     10.36 o 
  -2   3   2      405.53      394.55      5.03 o 
  -1   3   2     1193.95     1218.39     16.54 o 
   0   3   2      739.53      731.44     10.97 o 
   1   3   2      321.26      326.48      5.14 o 
   2   3   2     3194.59     3392.00     33.73 o 
   3   3   2      138.04      115.55      1.99 o 
   4   3   2      296.31      279.84      3.23 o 
   5   3   2     1479.46     1408.75     16.69 o 
   6   3   2       76.03       83.37      3.06 o 
   7   3   2      288.58      267.60      5.81 o 
   8   3   2      568.67      567.34     19.32 o 
   9   3   2      117.69      115.08      4.14 o 
  10   3   2      212.38      195.71      5.59 o 
  11   3   2       62.66       65.67      4.60 o 
  12   3   2       21.28       20.02      2.61 o 
  13   3   2      128.20      126.26      4.74 o 
  14   3   2        0.01       -0.03      3.88 o 
  15   3   2       11.10        7.36      6.47 o 
 -15   4   2        4.03        3.98      3.20 o 
 -14   4   2       36.03       41.37      3.66 o 
 -13   4   2        2.01        0.82      2.52 o 
 -12   4   2        2.21        5.94      2.45 o 
 -11   4   2       17.27       16.34      2.44 o 
 -10   4   2       75.13       61.81      2.97 o 
  -9   4   2      157.25      180.63      4.05 o 
  -8   4   2      154.01      155.13      4.06 o 
  -7   4   2      146.76      137.72      4.23 o 
  -6   4   2       94.46       90.99      3.32 o 
  -5   4   2      650.45      677.81      9.68 o 
  -4   4   2       40.61       49.07      2.07 o 
  -3   4   2     1612.90     1596.97     15.58 o 
  -2   4   2      160.35      162.05      3.27 o 
  -1   4   2     2144.41     2155.96     27.93 o 
   0   4   2      411.12      384.47      7.49 o 
   1   4   2      929.37     1037.83     15.15 o 
   2   4   2      144.65      139.95      4.00 o 
   3   4   2       50.04       44.50      2.13 o 
   4   4   2       50.70       49.42      4.31 o 
   5   4   2        0.03       -1.15      1.34 o 
   6   4   2        0.26        1.08      1.98 o 
   7   4   2      409.49      388.98      7.63 o 
   8   4   2       10.21       10.54      3.02 o 
   9   4   2       67.35       78.53      3.79 o 
  10   4   2        5.75        9.13      2.48 o 
  11   4   2        1.39        4.65      2.69 o 
  12   4   2        0.46        2.11      2.66 o 
  13   4   2        0.31        5.52      2.95 o 
  14   4   2        0.23        3.18      3.22 o 
 -14   5   2        0.10        0.85      3.23 o 
 -13   5   2        7.86       12.70      3.21 o 
 -12   5   2       24.56       25.34      3.19 o 
 -11   5   2       22.84       25.74      2.98 o 
 -10   5   2       22.95       27.91      2.78 o 
  -9   5   2       18.69       12.46      3.03 o 
  -8   5   2       25.17       26.46      2.88 o 
  -7   5   2        3.51        4.05      1.99 o 
  -6   5   2       47.82       55.24      4.74 o 
  -5   5   2       19.48       25.16      2.08 o 
  -4   5   2        3.79        8.82      1.39 o 
  -3   5   2        0.65        5.45      1.49 o 
  -2   5   2       42.38       42.05      1.99 o 
  -1   5   2        8.52        9.87      4.15 o 
   0   5   2       51.84       48.25      2.74 o 
   1   5   2       33.11       26.74      1.99 o 
   2   5   2        0.05       -0.57      1.46 o 
   3   5   2        6.80        8.99      2.13 o 
   4   5   2      160.80      147.94      5.47 o 
   5   5   2       14.25       21.85      2.87 o 
   6   5   2        3.83        6.53      2.40 o 
   7   5   2      164.20      153.64      5.84 o 
   8   5   2       24.78       30.76      2.93 o 
   9   5   2       32.31       42.83      3.48 o 
  10   5   2        1.85        7.20      2.99 o 
  11   5   2       13.95       12.05      4.28 o 
  12   5   2        1.24        2.44      3.06 o 
  13   5   2        0.38       -0.88      4.14 o 
 -13   6   2        1.83        2.36      7.09 o 
 -12   6   2        3.45        0.23      3.66 o 
 -11   6   2        0.72        1.58      3.19 o 
 -10   6   2       24.68       20.39      3.41 o 
  -9   6   2        0.14        1.91      3.02 o 
  -8   6   2      153.95      152.05      5.55 o 
  -7   6   2       12.50        9.27      2.76 o 
  -6   6   2       16.30       18.14      2.41 o 
  -5   6   2       82.60       63.13      3.24 o 
  -4   6   2       41.51       44.57      2.78 o 
  -3   6   2      359.33      376.38      7.36 o 
  -2   6   2       29.48       33.91      2.14 o 
  -1   6   2      120.22      109.34      4.43 o 
   0   6   2       27.26       26.65      2.71 o 
   1   6   2       72.97       68.18      3.38 o 
   2   6   2        3.74        4.29      3.72 o 
   3   6   2        0.48        1.62      2.15 o 
   4   6   2      102.47      107.39      5.04 o 
   5   6   2       18.79       18.01      2.87 o 
   6   6   2       97.23       94.99      5.27 o 
   7   6   2        5.47       10.68      3.43 o 
   8   6   2       13.78       13.35      4.00 o 
   9   6   2        3.43       10.07      3.95 o 
  10   6   2        0.04        1.18      5.80 o 
  11   6   2        6.51        4.69      3.40 o 
  12   6   2        1.36        3.37      3.59 o 
 -11   7   2        0.03       -4.42      4.43 o 
 -10   7   2       72.80       61.99      5.62 o 
  -9   7   2       29.53       33.77      5.09 o 
  -8   7   2        4.47        7.15      3.01 o 
  -7   7   2        0.17        2.57      2.49 o 
  -6   7   2        0.07        0.56      2.44 o 
  -5   7   2       29.51       28.95      2.95 o 
  -4   7   2        4.10       10.42      3.51 o 
  -3   7   2       81.01       77.70      4.44 o 
  -2   7   2        2.44        3.20      7.09 o 
  -1   7   2       66.70       72.99      4.09 o 
   0   7   2        0.38        5.62      2.43 o 
   1   7   2        0.41        6.27      2.47 o 
   2   7   2       11.44       11.25      2.79 o 
   3   7   2       10.85       17.67      7.25 o 
   4   7   2        0.00       -2.35      5.21 o 
   5   7   2        6.09        7.47      3.54 o 
   6   7   2       48.29       61.56      9.16 o 
   7   7   2       77.13       88.26      5.96 o 
   8   7   2       10.62       13.29      6.20 o 
   9   7   2        6.88       12.16      3.97 o 
  10   7   2       40.61       43.67      4.89 o 
  -9   8   2        5.91        9.87      4.41 o 
  -8   8   2        0.13        6.32      6.14 o 
  -7   8   2       32.96       30.52      6.86 o 
  -6   8   2       45.84       43.35      7.12 o 
  -5   8   2       17.48       20.84      5.86 o 
  -4   8   2        6.44        9.93      5.17 o 
  -3   8   2        0.01        7.61      4.74 o 
  -2   8   2        3.51        7.96      2.95 o 
  -1   8   2        1.38        6.88      2.78 o 
   0   8   2        1.35        2.81      4.74 o 
   1   8   2        3.92        1.05      3.45 o 
   2   8   2        1.21        3.45      9.90 o 
   3   8   2       11.30       10.70      3.91 o 
   4   8   2        5.26        9.90      5.74 o 
   5   8   2        0.42        0.80      5.25 o 
   6   8   2       10.26       11.57      3.43 o 
   7   8   2       81.05       84.78      5.31 o 
   8   8   2       13.89       17.27      4.16 o 
  -6   9   2        0.65        2.78      5.91 o 
  -5   9   2        7.82        1.95      5.63 o 
  -4   9   2        5.16        7.29      5.57 o 
  -3   9   2       18.06       21.59      6.40 o 
   0   9   2        0.02        8.24      5.83 o 
   1   9   2        2.18        0.32      5.68 o 
   2   9   2       15.92       12.16      3.65 o 
   3   9   2        4.56        3.32      3.45 o 
   4   9   2        0.45        1.41      3.26 o 
   5   9   2       19.14       21.75      4.15 o 
 -16   1   3       35.77       35.66      4.83 o 
 -15   1   3        0.15       -0.30      3.64 o 
 -14   1   3        2.11        3.06      3.36 o 
 -13   1   3      172.72      166.15      8.41 o 
 -12   1   3       28.43       25.57      2.71 o 
 -11   1   3      560.73      561.55     10.05 o 
 -10   1   3       17.15       14.01      1.57 o 
  -9   1   3      787.68      833.83      7.54 o 
  -8   1   3        0.62        3.42      0.96 o 
  -7   1   3      914.01      963.10      8.02 o 
  -6   1   3      326.69      393.53      4.05 o 
  -5   1   3      614.08      594.31      5.63 o 
  -4   1   3       57.31       57.93      1.30 o 
  -3   1   3     2181.21     2299.87     17.47 o 
  -2   1   3     2037.54     2227.57     18.76 o 
  -1   1   3     4981.87     5345.40     49.41 o 
   0   1   3       54.59       50.49      1.09 o 
   1   1   3     1326.49     1568.59     12.13 o 
   2   1   3     1488.85     1644.74     14.63 o 
   3   1   3      269.19      324.05      4.16 o 
   4   1   3        5.13        2.29      1.01 o 
   5   1   3     4446.37     4762.49     40.23 o 
   6   1   3       13.65       13.80      1.28 o 
   7   1   3     1979.57     2053.20     19.25 o 
   8   1   3        0.02        0.11      2.68 o 
   9   1   3      380.20      357.31      6.93 o 
  10   1   3      120.15      107.14      3.81 o 
  11   1   3        8.04       14.75      6.96 o 
  12   1   3       59.73       51.19      4.81 o 
  13   1   3       49.29       55.16      4.99 o 
  14   1   3        1.09        7.63      4.07 o 
  15   1   3       52.64       51.34      5.67 o 
 -16   2   3       18.45       18.52      4.35 o 
 -15   2   3        2.24        2.49      3.58 o 
 -14   2   3       45.95       47.78      3.71 o 
 -13   2   3       34.18       34.97      2.75 o 
 -12   2   3      360.84      366.02      7.93 o 
 -11   2   3       77.89       76.94      2.95 o 
 -10   2   3       81.06       82.83      3.07 o 
  -9   2   3      134.44      117.12      3.14 o 
  -8   2   3       30.39       35.45      1.60 o 
  -7   2   3      162.47      143.44      2.66 o 
  -6   2   3     1717.48     1893.73     15.53 o 
  -5   2   3        1.98        4.83      1.08 o 
  -4   2   3      127.53       80.39      1.96 o 
  -3   2   3     2314.87     2507.26     21.35 o 
  -2   2   3     4292.50     4506.35     36.82 o 
  -1   2   3      252.12      211.91      3.57 o 
   0   2   3      794.77      788.16      8.88 o 
   1   2   3      714.34      728.61      6.49 o 
   2   2   3        4.03        1.19      0.68 o 
   3   2   3      972.87     1034.25      8.77 o 
   4   2   3      847.06      965.47     10.26 o 
   5   2   3      730.99      803.32      8.66 o 
   6   2   3       17.32       13.79      1.21 o 
   7   2   3       59.60       68.15      4.34 o 
   8   2   3      268.78      252.02      5.65 o 
   9   2   3      165.75      168.64      4.74 o 
  10   2   3       55.33       45.28      3.71 o 
  11   2   3        0.77       -1.36      2.89 o 
  12   2   3       16.33       20.32      2.70 o 
  13   2   3       11.77       12.40      3.91 o 
  14   2   3       68.68       72.44      5.85 o 
  15   2   3        6.97       13.64      4.71 o 
 -16   3   3        5.46        7.50      4.12 o 
 -15   3   3        9.32       11.60      3.55 o 
 -14   3   3       10.64        8.18      2.67 o 
 -13   3   3       80.44       91.58      3.78 o 
 -12   3   3        1.31        2.69      2.09 o 
 -11   3   3       22.22       24.06      2.17 o 
 -10   3   3        1.98        1.36      1.56 o 
  -9   3   3       54.36       63.79      2.54 o 
  -8   3   3      283.59      270.65      9.86 o 
  -7   3   3        0.45        1.19      1.18 o 
  -6   3   3      399.41      404.65      4.93 o 
  -5   3   3     1053.68     1200.95     11.82 o 
  -4   3   3     1738.10     1910.79     17.30 o 
  -3   3   3       56.05       55.14      1.83 o 
  -2   3   3      564.76      573.82      6.43 o 
  -1   3   3      847.42      910.08     10.63 o 
   0   3   3      453.03      371.44      6.11 o 
   1   3   3       16.03        6.43      1.07 o 
   2   3   3      855.69      790.60      7.34 o 
   3   3   3        7.88       13.33      1.30 o 
   4   3   3        0.01        1.00      0.72 o 
   5   3   3      158.55      109.50      5.43 o 
   6   3   3       44.19       31.21      2.86 o 
   7   3   3       27.11       17.00      2.49 o 
   8   3   3       36.31       39.59      2.62 o 
   9   3   3        4.02        7.92      1.97 o 
  10   3   3      235.27      235.77     10.42 o 
  11   3   3        0.44       -0.48      2.33 o 
  12   3   3       24.60       32.31      3.31 o 
  13   3   3        1.44        3.36      5.80 o 
  14   3   3       12.60       13.92      4.43 o 
 -15   4   3        4.51        7.00      3.31 o 
 -14   4   3       61.43       57.97      4.75 o 
 -13   4   3        1.04        3.26      2.68 o 
 -12   4   3        0.87       -0.72      2.37 o 
 -11   4   3       47.33       54.21      3.88 o 
 -10   4   3        6.91        6.25      1.90 o 
  -9   4   3      134.27      128.10      3.74 o 
  -8   4   3       32.42       31.93      2.40 o 
  -7   4   3       19.62       17.65      1.79 o 
  -6   4   3       15.58       14.02      1.72 o 
  -5   4   3      227.91      221.59      3.94 o 
  -4   4   3      988.46     1056.45     11.07 o 
  -3   4   3       20.69       19.58      1.86 o 
  -2   4   3        0.10        2.03      1.15 o 
  -1   4   3       73.39       85.61      2.74 o 
   0   4   3       14.92       13.53      1.51 o 
   1   4   3      196.87      182.54      3.44 o 
   2   4   3      104.66      124.56      2.74 o 
   3   4   3      586.79      573.82      6.74 o 
   4   4   3      233.08      234.35      5.23 o 
   5   4   3      123.72      111.19      4.21 o 
   6   4   3       14.32       13.65      2.18 o 
   7   4   3        4.67        4.45      1.88 o 
   8   4   3       17.88       13.96      3.84 o 
   9   4   3       32.83       39.40      3.00 o 
  10   4   3       35.26       36.29      3.37 o 
  11   4   3        3.80        5.42      2.75 o 
  12   4   3        5.04       13.53      3.08 o 
  13   4   3       15.41       11.60      4.35 o 
  14   4   3        1.89        3.27      3.39 o 
 -14   5   3        7.19        8.46      3.71 o 
 -13   5   3        3.48        4.64      3.04 o 
 -12   5   3        8.36        3.40      2.71 o 
 -11   5   3       31.14       29.85      3.38 o 
 -10   5   3       67.49       67.33      3.77 o 
  -9   5   3       61.51       63.59      3.57 o 
  -8   5   3       44.76       44.51      4.55 o 
  -7   5   3       60.27       57.20      2.99 o 
  -6   5   3      209.65      222.43      5.48 o 
  -5   5   3      115.59      112.62      3.69 o 
  -4   5   3       22.07       14.83      1.79 o 
  -3   5   3     1795.94     1800.58     20.30 o 
  -2   5   3      593.52      640.09      9.24 o 
  -1   5   3        0.18        1.59      1.48 o 
   0   5   3      596.84      577.10      8.45 o 
   1   5   3      152.07      151.42      3.40 o 
   2   5   3      338.92      326.31      9.03 o 
   3   5   3        2.20        0.34      1.93 o 
   4   5   3       81.53       68.33      5.45 o 
   5   5   3      122.31      122.30     14.68 o 
   6   5   3       50.37       50.79      3.07 o 
   7   5   3      255.27      257.21      9.48 o 
   8   5   3       70.24       72.80      3.99 o 
   9   5   3       61.39       64.11      4.50 o 
  10   5   3       38.98       44.45      6.90 o 
  11   5   3       28.10       29.79      3.59 o 
  12   5   3       89.38       91.88      6.68 o 
  13   5   3        1.91        4.85      3.60 o 
 -13   6   3        2.17        7.05      4.84 o 
 -12   6   3       10.86       16.13      4.77 o 
 -11   6   3        6.98        7.78      4.40 o 
 -10   6   3       60.86       62.09      5.35 o 
  -9   6   3        7.31        3.47      3.61 o 
  -8   6   3       52.91       60.58      3.76 o 
  -7   6   3        6.65        1.56      3.10 o 
  -6   6   3        3.73        8.58      2.60 o 
  -5   6   3       58.57       54.47      3.65 o 
  -4   6   3       79.33       73.60      5.14 o 
  -3   6   3        0.29        1.61      1.55 o 
  -2   6   3       40.76       40.29      4.28 o 
  -1   6   3       35.34       39.36      3.10 o 
   0   6   3       21.91       22.92      2.03 o 
   1   6   3        0.74        4.38      1.41 o 
   2   6   3       42.59       38.94      3.35 o 
   3   6   3        3.41        9.48      2.47 o 
   4   6   3        0.14        5.98      3.56 o 
   5   6   3       17.82       30.85      3.62 o 
   6   6   3       79.76       67.92      5.06 o 
   7   6   3       48.75       47.15      5.44 o 
   8   6   3       61.18       59.61      5.17 o 
   9   6   3        1.97        2.86      3.84 o 
  10   6   3        4.77        2.42      3.54 o 
  11   6   3        0.01        0.97      3.47 o 
 -11   7   3        0.01        4.99      4.81 o 
 -10   7   3        0.43        1.37      4.21 o 
  -9   7   3       11.29       12.45      3.91 o 
  -8   7   3        2.55        5.32      3.67 o 
  -7   7   3       19.31       14.82      3.43 o 
  -6   7   3       14.06       14.50      3.40 o 
  -5   7   3       33.11       21.89      3.64 o 
  -4   7   3      135.15      114.60      8.30 o 
  -3   7   3       51.80       61.78      6.20 o 
  -2   7   3        2.10        1.31      2.99 o 
  -1   7   3       50.27       39.85      3.30 o 
   0   7   3        4.80       10.09      2.06 o 
   1   7   3        8.45        6.49      3.63 o 
   2   7   3        0.68        0.15      3.06 o 
   3   7   3        3.06        2.24      3.02 o 
   4   7   3        3.05        4.99      3.32 o 
   5   7   3        3.18        8.40      3.83 o 
   6   7   3       27.68       32.14      4.66 o 
   7   7   3        0.00        5.92      3.95 o 
   8   7   3        0.12        2.83      4.20 o 
   9   7   3       32.08       38.09      5.36 o 
  10   7   3       28.64       42.43      8.35 o 
  -9   8   3        0.56        2.37      4.21 o 
  -8   8   3        2.13        1.87      4.03 o 
  -7   8   3        0.10       -0.22      3.70 o 
  -6   8   3        0.10        2.87      3.56 o 
  -5   8   3        8.28       11.98      3.63 o 
  -4   8   3        2.23        6.76      3.40 o 
  -3   8   3       27.03       37.06      4.34 o 
  -2   8   3        0.73        2.52      5.20 o 
  -1   8   3        5.52       21.19      4.77 o 
   0   8   3        6.08        0.65      3.26 o 
   1   8   3       15.71       15.66      3.81 o 
   2   8   3       14.56       13.71      3.93 o 
   3   8   3        3.61        4.38      3.74 o 
   4   8   3        8.23       17.24      4.26 o 
   5   8   3        1.22        3.76      4.04 o 
   6   8   3        3.57        7.60      4.48 o 
   7   8   3        1.26       -2.35      4.53 o 
   8   8   3        1.15       -7.49      5.91 o 
  -5   9   3        1.25        2.16      3.91 o 
  -4   9   3        1.10       -0.20      3.77 o 
  -3   9   3        0.89       -0.24      3.67 o 
  -2   9   3       19.38       15.53      5.57 o 
  -1   9   3       23.03       31.98      6.98 o 
   0   9   3        7.10        4.31      5.80 o 
   1   9   3        3.02        1.18      5.86 o 
   2   9   3        5.30        8.70      6.78 o 
   3   9   3        3.53       -8.48      5.66 o 
   4   9   3        2.04       11.86      6.95 o 
 -17   0   4       14.36       24.40      6.60 o 
 -16   0   4        0.60        5.02      5.71 o 
 -15   0   4       12.52       12.03      5.40 o 
 -14   0   4       37.45       34.02      5.63 o 
 -13   0   4      174.38      174.89      9.62 o 
 -12   0   4      221.91      224.05      6.46 o 
 -11   0   4      288.05      289.70      6.15 o 
 -10   0   4      207.87      230.56      4.91 o 
  -9   0   4      189.67      243.28      4.87 o 
  -8   0   4        3.45       14.32      1.66 o 
  -7   0   4     1242.42     1278.63     14.39 o 
  -6   0   4      918.85      982.10     11.41 o 
  -5   0   4      884.63      786.11      9.32 o 
  -4   0   4      854.40      869.85      9.83 o 
  -3   0   4      551.97      581.06      6.94 o 
  -2   0   4     3466.26     3544.18     97.84 o 
  -1   0   4     2974.43     3128.66     29.71 o 
   0   0   4       20.70       19.39      1.64 o 
   1   0   4     2314.83     2513.50     30.44 o 
   2   0   4      814.04      956.07     13.21 o 
   3   0   4     1696.44     1658.08     21.47 o 
   4   0   4      198.92      247.69      5.37 o 
   5   0   4     2381.47     2598.73     32.89 o 
   6   0   4        3.85        1.59      1.56 o 
   7   0   4       92.32       98.74      3.77 o 
   8   0   4      562.93      520.23     27.78 o 
   9   0   4        1.36        1.78      3.42 o 
  10   0   4       84.78       55.41      5.77 o 
  11   0   4       26.62       22.59      5.14 o 
  12   0   4       52.52       63.13      7.15 o 
  13   0   4      196.22      210.46     12.03 o 
  14   0   4        0.66       10.42      5.80 o 
  15   0   4       52.19       60.69      8.61 o 
 -16   1   4       21.64       31.80      4.66 o 
 -15   1   4        3.32        3.43      3.37 o 
 -14   1   4        2.93        6.39      3.19 o 
 -13   1   4      381.17      394.92      6.83 o 
 -12   1   4      232.50      227.41      8.60 o 
 -11   1   4        0.75       -1.95      1.87 o 
 -10   1   4        1.53        2.44      1.30 o 
  -9   1   4      313.55      316.03      4.01 o 
  -8   1   4       94.02       98.40      2.11 o 
  -7   1   4     1008.24     1051.21      8.71 o 
  -6   1   4     5973.53     6661.61     44.14 o 
  -5   1   4      228.02      244.90      2.95 o 
  -4   1   4        0.04        1.41      0.71 o 
  -3   1   4      529.15      605.39      7.35 o 
  -2   1   4     1474.53     1514.80     15.67 o 
  -1   1   4     1617.16     1603.81     16.38 o 
   0   1   4      142.38      122.77      1.83 o 
   1   1   4      417.62      414.73      4.18 o 
   2   1   4       29.09       33.10      1.34 o 
   3   1   4     1024.81     1082.01     11.35 o 
   4   1   4     1744.16     1901.88     17.47 o 
   5   1   4      499.43      569.92      6.85 o 
   6   1   4      538.42      550.94      6.92 o 
   7   1   4        0.03        4.01      1.18 o 
   8   1   4       52.45       47.99      2.81 o 
   9   1   4       48.88       50.32      2.77 o 
  10   1   4      151.01      145.00      4.60 o 
  11   1   4      131.50      117.54      5.97 o 
  12   1   4        7.21       15.14      3.71 o 
  13   1   4       59.77       50.85      5.23 o 
  14   1   4       11.47        7.71      4.07 o 
  15   1   4        9.25       12.31      7.48 o 
 -16   2   4        3.92        4.17      3.90 o 
 -15   2   4       22.37       22.90      4.11 o 
 -14   2   4        0.07        3.05      2.30 o 
 -13   2   4        8.19       12.02      2.07 o 
 -12   2   4       81.20       85.09      4.55 o 
 -11   2   4       47.71       49.49      2.47 o 
 -10   2   4        7.78        5.50      1.62 o 
  -9   2   4       30.72       31.42      1.88 o 
  -8   2   4      144.68      169.22      3.10 o 
  -7   2   4       28.49       24.93      2.21 o 
  -6   2   4       81.81       69.24      1.88 o 
  -5   2   4       90.91      102.93      2.63 o 
  -4   2   4     1171.09     1264.92     11.90 o 
  -3   2   4      988.90      979.21      9.45 o 
  -2   2   4      288.08      302.20      4.22 o 
  -1   2   4       80.90       58.08      2.00 o 
   0   2   4      316.61      276.17      4.37 o 
   1   2   4      217.00      258.72      3.66 o 
   2   2   4      258.61      239.77      3.07 o 
   3   2   4      627.62      551.05      5.48 o 
   4   2   4       94.83      124.25      2.73 o 
   5   2   4       58.19       56.06      1.96 o 
   6   2   4        1.81        3.03      1.10 o 
   7   2   4       56.30       54.49      2.64 o 
   8   2   4        5.00        4.22      2.31 o 
   9   2   4       11.32       20.47      2.28 o 
  10   2   4        0.79        0.50      2.76 o 
  11   2   4       46.59       52.06      6.80 o 
  12   2   4       16.20        9.99      3.93 o 
  13   2   4       28.34       22.56      4.28 o 
  14   2   4       26.15       18.59      4.73 o 
 -16   3   4       20.45       22.22      4.82 o 
 -15   3   4       59.80       62.75      3.98 o 
 -14   3   4      125.98      121.51      4.55 o 
 -13   3   4       34.79       36.46      3.04 o 
 -12   3   4       19.05       26.45      2.54 o 
 -11   3   4      344.42      336.41      6.23 o 
 -10   3   4      125.80      119.57      4.59 o 
  -9   3   4        5.15        8.00      1.62 o 
  -8   3   4      183.95      153.27      6.48 o 
  -7   3   4      125.76      132.04      2.80 o 
  -6   3   4      879.82      844.68      9.23 o 
  -5   3   4      842.75      838.89      9.00 o 
  -4   3   4     5117.72     5530.08     45.67 o 
  -3   3   4       92.07       81.57      2.11 o 
  -2   3   4      180.44      167.22      2.93 o 
  -1   3   4       54.36       43.70      2.03 o 
   0   3   4      156.06      160.15      3.44 o 
   1   3   4      253.34      242.13      3.79 o 
   2   3   4      622.78      585.33      5.97 o 
   3   3   4      301.21      335.21      4.05 o 
   4   3   4     1333.23     1412.18     12.00 o 
   5   3   4      316.50      289.52      5.77 o 
   6   3   4      273.03      261.57     16.71 o 
   7   3   4      104.34      104.57      4.71 o 
   8   3   4       15.30       14.82      2.65 o 
   9   3   4        9.39        8.64      2.10 o 
  10   3   4      244.52      249.72      6.57 o 
  11   3   4       28.01       24.05      3.13 o 
  12   3   4       68.29       69.14      4.30 o 
  13   3   4        0.18        0.46      3.42 o 
  14   3   4        9.78       11.70      4.70 o 
 -15   4   4       15.71       25.90      4.20 o 
 -14   4   4       47.38       54.22      4.36 o 
 -13   4   4       75.67       81.73      4.03 o 
 -12   4   4       51.63       53.77      3.31 o 
 -11   4   4       60.75       66.28      3.25 o 
 -10   4   4      106.58      103.23      3.60 o 
  -9   4   4        0.02        0.41      1.74 o 
  -8   4   4       12.23       19.26      2.14 o 
  -7   4   4        5.87        8.90      1.66 o 
  -6   4   4       19.75       21.09      3.60 o 
  -5   4   4        0.05        3.95      2.01 o 
  -4   4   4      585.15      620.31      7.52 o 
  -3   4   4      759.59      765.82      8.62 o 
  -2   4   4       46.03       38.33      1.72 o 
  -1   4   4      285.67      280.68      5.19 o 
   0   4   4        2.05        7.03      1.45 o 
   1   4   4       80.13       62.41      2.13 o 
   2   4   4       12.42       15.70      1.42 o 
   3   4   4      260.97      254.92      4.83 o 
   4   4   4        1.02        1.54      1.35 o 
   5   4   4       74.27       67.43      3.34 o 
   6   4   4      119.12      121.24      4.15 o 
   7   4   4      116.71       96.35      3.88 o 
   8   4   4      363.03      364.31      7.79 o 
   9   4   4       81.21       69.60      3.89 o 
  10   4   4        6.64        8.92      2.81 o 
  11   4   4        2.31        1.21      2.81 o 
  12   4   4        0.33        2.73      3.00 o 
  13   4   4       37.98       43.68      4.26 o 
 -14   5   4        1.23       -1.57      3.51 o 
 -13   5   4        8.20        7.56      4.35 o 
 -12   5   4        5.55        7.55      3.87 o 
 -11   5   4        0.24       -4.35      3.51 o 
 -10   5   4        0.40       -2.89      3.46 o 
  -9   5   4       77.81       86.32      5.19 o 
  -8   5   4       29.45       30.71      3.17 o 
  -7   5   4        8.08        9.86      1.98 o 
  -6   5   4       30.23       34.37      3.87 o 
  -5   5   4        7.85        9.65      1.72 o 
  -4   5   4       90.88       81.61      3.63 o 
  -3   5   4      174.47      165.61      4.14 o 
  -2   5   4       19.78       21.48      1.58 o 
  -1   5   4       30.18       38.51      2.19 o 
   0   5   4        1.15        1.97      1.30 o 
   1   5   4      350.73      348.58      5.51 o 
   2   5   4      170.26      169.05      3.81 o 
   3   5   4       18.88       20.87      2.76 o 
   4   5   4        0.65       -1.63      2.07 o 
   5   5   4       40.25       34.02      5.60 o 
   6   5   4       47.51       42.31      2.89 o 
   7   5   4       94.02      103.02      5.39 o 
   8   5   4       77.79       82.17      4.41 o 
   9   5   4        2.02       -2.13      2.73 o 
  10   5   4        0.27       -0.47      2.87 o 
  11   5   4        3.54        4.95      3.34 o 
  12   5   4        8.96        6.37      3.93 o 
 -13   6   4       23.90       23.00      6.23 o 
 -12   6   4        6.94        5.36      8.87 o 
 -11   6   4        0.92        2.25      4.26 o 
 -10   6   4        0.08       -4.50      3.75 o 
  -9   6   4        0.10        1.28      3.32 o 
  -8   6   4        4.93       -0.18      3.12 o 
  -7   6   4        0.06       -1.21      2.76 o 
  -6   6   4       54.82       55.53      4.20 o 
  -5   6   4       59.74       50.11      6.03 o 
  -4   6   4        2.95        7.21      2.28 o 
  -3   6   4       35.69       35.19      2.49 o 
  -2   6   4        0.44        3.45      2.75 o 
  -1   6   4       67.87       59.82      3.32 o 
   0   6   4      121.02      123.81      6.31 o 
   1   6   4       52.91       56.21      2.44 o 
   2   6   4        2.41        5.32      6.13 o 
   3   6   4      109.43       97.85      7.29 o 
   4   6   4       13.08       11.84      2.92 o 
   5   6   4       25.99       24.56      5.44 o 
   6   6   4       10.63        7.00      4.52 o 
   7   6   4       65.21       44.20      4.81 o 
   8   6   4        1.52        3.08      3.84 o 
   9   6   4       14.47       10.90      4.20 o 
  10   6   4        9.68        9.18      3.55 o 
  11   6   4        0.67       -0.49      3.59 o 
 -11   7   4       20.91       19.30      5.29 o 
 -10   7   4        3.40        6.26      4.18 o 
  -9   7   4        2.01        6.53      4.11 o 
  -8   7   4        6.28        2.39      4.58 o 
  -7   7   4        2.58        3.83      4.25 o 
  -6   7   4        0.85        4.66      3.38 o 
  -5   7   4       61.91       54.75      4.54 o 
  -4   7   4       50.18       54.88      4.69 o 
  -3   7   4        3.50        9.03      2.82 o 
  -2   7   4       17.56       17.50      2.22 o 
  -1   7   4      183.90      194.44      9.19 o 
   0   7   4        4.59        6.70      2.13 o 
   1   7   4       38.08       36.61      7.78 o 
   2   7   4        3.54        5.63      5.97 o 
   3   7   4        0.21        5.30      3.42 o 
   4   7   4        1.70        4.55      3.55 o 
   5   7   4      100.07      107.05      6.47 o 
   6   7   4       66.41       55.92      5.39 o 
   7   7   4       15.13       18.45      4.55 o 
   8   7   4        0.02       -3.11      4.23 o 
   9   7   4       18.72       16.04      6.04 o 
  -9   8   4        1.29       -1.37      4.00 o 
  -8   8   4       10.93       13.32      4.48 o 
  -7   8   4        1.96        3.07      3.86 o 
  -6   8   4        1.64        1.21      3.66 o 
  -5   8   4        1.03       -1.75      4.92 o 
  -4   8   4        7.40        8.52      5.14 o 
  -3   8   4        0.02        0.25      3.39 o 
  -2   8   4       44.74       45.78     10.08 o 
  -1   8   4       28.56       29.83      4.85 o 
   0   8   4        2.38        5.21      3.78 o 
   1   8   4        0.16        2.07      3.58 o 
   2   8   4        7.97        5.30      4.16 o 
   3   8   4       11.98        5.27      7.95 o 
   4   8   4        0.00       -1.32      4.05 o 
   5   8   4       20.52       22.29      5.11 o 
   6   8   4       39.39       34.19      5.51 o 
   7   8   4        0.04       -3.73      4.73 o 
  -5   9   4       13.16       14.47      5.17 o 
  -4   9   4        5.92        3.13      3.87 o 
  -3   9   4        1.23        6.60      6.23 o 
  -1   9   4        4.91       -2.24      5.74 o 
   0   9   4        2.30       -0.69      6.03 o 
   1   9   4        0.88       -2.32      4.87 o 
   2   9   4        2.46       -1.81      4.76 o 
   3   9   4        0.47        0.91      4.55 o 
 -16   1   5       27.96       29.75      4.67 o 
 -15   1   5        8.26        7.88      3.59 o 
 -14   1   5      120.74      115.63      6.06 o 
 -13   1   5        3.80        7.77      1.92 o 
 -12   1   5       43.21       46.65      2.53 o 
 -11   1   5        0.19        2.54      1.49 o 
 -10   1   5       30.08       32.48      1.55 o 
  -9   1   5       96.57       87.68      2.15 o 
  -8   1   5     1597.40     1714.64     13.35 o 
  -7   1   5     1603.49     1659.85     12.79 o 
  -6   1   5      812.97      922.42      7.83 o 
  -5   1   5     1220.07     1273.37      9.94 o 
  -4   1   5      136.21      131.97      2.22 o 
  -3   1   5      299.98      292.91      6.13 o 
  -2   1   5       52.30       48.49      4.03 o 
  -1   1   5     2510.28     2526.46     25.05 o 
   0   1   5       29.27       29.20      1.20 o 
   1   1   5      790.29      800.29      7.23 o 
   2   1   5      481.09      451.10      5.51 o 
   3   1   5      844.30      935.69     11.89 o 
   4   1   5      410.50      452.42      5.90 o 
   5   1   5      248.46      231.85      4.04 o 
   6   1   5        0.40        3.26      1.18 o 
   7   1   5      148.98      158.88      3.57 o 
   8   1   5        7.28        4.91      1.58 o 
   9   1   5      446.14      424.37     13.56 o 
  10   1   5      137.43      112.22      4.20 o 
  11   1   5       71.26       70.49      5.17 o 
  12   1   5        2.02        3.91      3.59 o 
  13   1   5        1.37        7.36      4.02 o 
  14   1   5       12.94       13.54      4.73 o 
 -16   2   5       13.05       16.71      4.16 o 
 -15   2   5       30.44       29.24      4.22 o 
 -14   2   5       24.04       24.08      2.68 o 
 -13   2   5      166.02      175.78      5.32 o 
 -12   2   5      105.11      102.61      3.44 o 
 -11   2   5        2.65        3.12      2.18 o 
 -10   2   5      370.52      374.28      6.15 o 
  -9   2   5        1.08        3.51      1.22 o 
  -8   2   5      181.79      166.17      3.69 o 
  -7   2   5      154.81      137.50      2.77 o 
  -6   2   5     1047.78     1008.25     10.41 o 
  -5   2   5      434.67      439.15      5.50 o 
  -4   2   5      291.11      303.24      4.11 o 
  -3   2   5     1712.58     1738.39     15.62 o 
  -2   2   5       85.72       93.51      2.69 o 
  -1   2   5      190.86      205.04      3.93 o 
   0   2   5     2486.54     2602.16     20.11 o 
   1   2   5       30.12       35.78      1.32 o 
   2   2   5     1156.66     1141.69      9.91 o 
   3   2   5      136.37      118.53      2.68 o 
   4   2   5      502.32      561.73      6.93 o 
   5   2   5      189.82      198.69      3.73 o 
   6   2   5       86.32       78.74      2.49 o 
   7   2   5      660.12      619.76      9.80 o 
   8   2   5      115.77       99.89      3.78 o 
   9   2   5        0.14        1.07      1.88 o 
  10   2   5      283.16      272.23      6.74 o 
  11   2   5        1.32       -0.58      2.71 o 
  12   2   5      117.09      120.77      6.77 o 
  13   2   5       19.00       25.36      4.83 o 
  14   2   5        7.84       10.07      4.84 o 
 -16   3   5       12.52       25.41      7.09 o 
 -15   3   5        0.77        4.97      3.45 o 
 -14   3   5       27.85       32.84      3.81 o 
 -13   3   5       14.52       11.79      2.46 o 
 -12   3   5       38.36       40.88      2.65 o 
 -11   3   5        5.79        6.66      1.81 o 
 -10   3   5      210.85      201.21      4.56 o 
  -9   3   5       25.93       24.95      2.24 o 
  -8   3   5       37.38       39.08      3.14 o 
  -7   3   5       28.67       27.99      1.76 o 
  -6   3   5       22.05       19.82      2.07 o 
  -5   3   5        0.91        3.13      1.18 o 
  -4   3   5        0.52        0.51      1.06 o 
  -3   3   5      325.04      353.71      4.72 o 
  -2   3   5      843.01      874.24      9.00 o 
  -1   3   5       16.92       17.58      2.01 o 
   0   3   5      418.43      418.69      5.60 o 
   1   3   5      350.77      351.42      4.96 o 
   2   3   5      145.68      160.81      4.95 o 
   3   3   5        3.41        4.38      1.25 o 
   4   3   5      518.16      545.81      7.39 o 
   5   3   5       20.38       25.89      2.36 o 
   6   3   5       17.83       22.40      2.17 o 
   7   3   5        0.83        3.15      1.67 o 
   8   3   5       12.36       10.18      2.07 o 
   9   3   5       46.23       43.55      3.05 o 
  10   3   5        4.99        5.59      3.69 o 
  11   3   5        0.30        3.52      2.66 o 
  12   3   5       44.53       56.73      4.32 o 
  13   3   5       12.11        6.42      4.31 o 
 -15   4   5       76.14       96.73      5.64 o 
 -14   4   5       74.16       77.68      4.86 o 
 -13   4   5       18.14        7.17      3.29 o 
 -12   4   5        5.85        4.74      3.10 o 
 -11   4   5       11.63        8.44      2.70 o 
 -10   4   5       10.96       10.31      3.15 o 
  -9   4   5       17.90       15.98      3.00 o 
  -8   4   5      282.94      265.73      7.57 o 
  -7   4   5        5.85        9.40      1.80 o 
  -6   4   5        8.61        9.17      1.49 o 
  -5   4   5      281.68      279.98      4.65 o 
  -4   4   5      451.99      436.92      5.92 o 
  -3   4   5       72.92       66.82      2.18 o 
  -2   4   5       19.25       26.05      1.82 o 
  -1   4   5      168.43      133.94      3.54 o 
   0   4   5      300.43      369.04      6.16 o 
   1   4   5       86.76       95.14      2.65 o 
   2   4   5     1538.54     1544.76     15.16 o 
   3   4   5      256.17      275.28      6.91 o 
   4   4   5        0.84        0.25      2.49 o 
   5   4   5        2.14        6.59      1.95 o 
   6   4   5       14.45       22.70      3.02 o 
   7   4   5       15.23       21.46      2.44 o 
   8   4   5       47.39       53.82      4.01 o 
   9   4   5       21.62       24.64      3.87 o 
  10   4   5       46.66       41.95      5.71 o 
  11   4   5        4.43        4.53      2.96 o 
  12   4   5       97.63       85.08      4.88 o 
  13   4   5       10.68        8.79      3.62 o 
 -14   5   5        6.73        9.89      4.77 o 
 -13   5   5        3.84        1.14      4.15 o 
 -12   5   5       31.01       29.73      4.66 o 
 -11   5   5        9.11       10.01      3.92 o 
 -10   5   5        0.72       -2.34      3.32 o 
  -9   5   5       18.56       22.25      4.33 o 
  -8   5   5       46.62       48.81      4.18 o 
  -7   5   5       64.75       57.83      4.21 o 
  -6   5   5      142.57      124.00      5.41 o 
  -5   5   5        3.25        6.83      2.75 o 
  -4   5   5       85.16       87.34      4.29 o 
  -3   5   5       21.92       33.61      3.58 o 
  -2   5   5       14.26       13.38      1.79 o 
  -1   5   5      205.48      200.99      4.74 o 
   0   5   5       10.87       14.32      1.55 o 
   1   5   5      100.65      112.74      3.09 o 
   2   5   5       40.26       43.76      2.88 o 
   3   5   5       59.90       51.98      3.55 o 
   4   5   5       55.87       58.28      5.18 o 
   5   5   5       14.77       14.79      2.83 o 
   6   5   5        3.10        3.07      2.56 o 
   7   5   5       40.31       45.34      3.40 o 
   8   5   5       17.04       20.51      2.93 o 
   9   5   5       26.00       30.57      3.54 o 
  10   5   5        1.33        4.87      3.22 o 
  11   5   5       16.96       21.09      4.62 o 
  12   5   5        2.63        0.92      3.45 o 
 -13   6   5        0.20       -0.52      4.92 o 
 -12   6   5        1.48        7.84      4.51 o 
 -11   6   5       17.50       13.21      4.46 o 
 -10   6   5       13.08       12.93      4.36 o 
  -9   6   5       22.73       27.36      6.62 o 
  -8   6   5        0.83        2.10      3.14 o 
  -7   6   5       21.14       21.63      3.70 o 
  -6   6   5       83.27       82.08     10.95 o 
  -5   6   5      282.56      288.31      8.38 o 
  -4   6   5        0.04        1.53      2.28 o 
  -3   6   5      300.39      298.33     10.64 o 
  -2   6   5       47.89       46.78      2.74 o 
  -1   6   5        7.64        9.61      1.85 o 
   0   6   5       18.50       20.22      1.94 o 
   1   6   5        0.16        2.85      1.88 o 
   2   6   5       15.48       19.18      3.01 o 
   3   6   5        3.48        1.12      2.54 o 
   4   6   5       11.43       12.40      3.46 o 
   5   6   5       96.46       99.88      5.94 o 
   6   6   5        5.83        3.35      4.52 o 
   7   6   5      217.81      186.46      7.77 o 
   8   6   5       28.68       23.82      5.74 o 
   9   6   5        0.35       -3.01      3.23 o 
  10   6   5       13.10       16.56      6.52 o 
 -11   7   5        0.31        3.30      4.87 o 
 -10   7   5       36.39       31.05      5.13 o 
  -9   7   5        9.74        5.76      5.71 o 
  -8   7   5       28.89       35.41      4.39 o 
  -7   7   5       13.02       15.37      4.94 o 
  -6   7   5        0.23        2.95      3.40 o 
  -5   7   5       28.38       24.93      4.02 o 
  -4   7   5       60.80       57.23      4.57 o 
  -3   7   5       40.17       39.49      3.73 o 
  -2   7   5       10.75       13.50      3.69 o 
  -1   7   5       38.40       42.74      3.57 o 
   0   7   5        2.33        8.69      3.14 o 
   1   7   5       30.05       23.88      3.68 o 
   2   7   5        7.16        5.01      4.58 o 
   3   7   5       17.00       19.73      4.02 o 
   4   7   5       25.05       21.84      6.43 o 
   5   7   5       15.00        9.02      3.90 o 
   6   7   5       31.78       31.38      4.92 o 
   7   7   5        0.80       -1.48      4.95 o 
   8   7   5       25.23       26.90      5.13 o 
   9   7   5       23.62       20.86      4.67 o 
  -8   8   5        2.91        0.01      4.22 o 
  -7   8   5        2.91        6.11      4.07 o 
  -6   8   5        0.99        1.14      4.03 o 
  -5   8   5        7.29       11.13      9.14 o 
  -4   8   5        1.49        6.19      3.63 o 
  -3   8   5        1.68        2.39      3.53 o 
  -2   8   5        4.24        5.43      3.53 o 
  -1   8   5       10.17       12.60      3.81 o 
   0   8   5        0.72        0.81      4.75 o 
   1   8   5        5.50        7.18      3.94 o 
   2   8   5       51.33       53.12      5.40 o 
   3   8   5        4.20        4.48      9.53 o 
   4   8   5        0.36        2.02      4.30 o 
   5   8   5       23.03       28.27      5.16 o 
   6   8   5        8.00        7.53      7.65 o 
  -4   9   5        0.60       -0.34      4.06 o 
  -3   9   5        3.46       -0.37      5.57 o 
  -1   9   5        3.76       10.36      6.63 o 
   0   9   5        1.41        5.77      6.60 o 
   1   9   5       21.23       16.28      4.83 o 
   2   9   5       12.69       25.84      5.17 o 
 -16   0   6       40.01       43.78      6.92 o 
 -15   0   6        7.54        5.83      5.31 o 
 -14   0   6       43.24       42.49      5.97 o 
 -13   0   6        7.94        9.43      2.74 o 
 -12   0   6       35.58       33.41      2.64 o 
 -11   0   6      909.88      876.21     28.97 o 
 -10   0   6      117.09      113.42      4.25 o 
  -9   0   6       91.29       85.85      3.02 o 
  -8   0   6      284.22      278.67     12.42 o 
  -7   0   6      178.93      160.76      3.78 o 
  -6   0   6     1097.53     1110.22     13.00 o 
  -5   0   6       49.69       41.95      1.97 o 
  -4   0   6      664.66      643.99     10.47 o 
  -3   0   6     6038.00     5985.60    114.07 o 
  -2   0   6     4149.29     4455.04     55.05 o 
  -1   0   6     6558.91     7492.01     86.87 o 
   0   0   6        9.12        6.81      1.66 o 
   1   0   6     3501.47     3519.90     42.65 o 
   2   0   6      328.38      317.65      6.45 o 
   3   0   6       94.07       86.93      3.46 o 
   4   0   6      545.90      516.69      9.40 o 
   5   0   6      893.22      769.28     12.72 o 
   6   0   6      254.05      299.95      7.14 o 
   7   0   6      297.91      289.53     21.80 o 
   8   0   6       32.81       34.24      2.98 o 
   9   0   6      377.79      379.18     13.87 o 
  10   0   6        0.10        3.27      3.99 o 
  11   0   6        4.41       15.65      4.97 o 
  12   0   6        2.58        9.22      5.31 o 
  13   0   6       40.02       50.04      7.52 o 
  14   0   6        0.84       19.12      6.95 o 
 -16   1   6        9.70        7.51      3.93 o 
 -15   1   6        2.61        3.61      3.50 o 
 -14   1   6      210.51      223.44      6.17 o 
 -13   1   6       46.51       53.30      4.96 o 
 -12   1   6        5.87        5.21      1.62 o 
 -11   1   6        3.23        5.51      1.36 o 
 -10   1   6       62.50       63.72      2.06 o 
  -9   1   6       39.33       41.24      1.65 o 
  -8   1   6        5.68        9.93      1.12 o 
  -7   1   6      520.55      517.97      5.41 o 
  -6   1   6      331.92      356.39      4.11 o 
  -5   1   6      319.42      362.47      4.37 o 
  -4   1   6      260.15      225.63      6.01 o 
  -3   1   6        2.96        5.34      1.44 o 
  -2   1   6     1351.05     1384.68     15.29 o 
  -1   1   6      554.50      633.13      6.06 o 
   0   1   6       78.22       62.27      1.61 o 
   1   1   6       13.00        9.00      1.88 o 
   2   1   6       52.38       34.10      1.93 o 
   3   1   6      382.91      410.12      7.90 o 
   4   1   6       51.63       54.45      2.53 o 
   5   1   6       57.18       54.48      2.16 o 
   6   1   6       65.38       54.85      3.44 o 
   7   1   6       29.91       23.32      3.08 o 
   8   1   6      180.78      143.77      5.55 o 
   9   1   6       21.59       18.79      2.65 o 
  10   1   6      166.12      154.39      5.02 o 
  11   1   6       15.96       10.28      3.41 o 
  12   1   6       69.88       66.87      5.47 o 
  13   1   6       60.11       55.30      5.58 o 
  14   1   6        0.03       -3.05      4.36 o 
 -16   2   6       23.96       30.80      6.11 o 
 -15   2   6       12.02       17.58      3.97 o 
 -14   2   6        2.55        8.07      2.83 o 
 -13   2   6        4.11        1.97      2.60 o 
 -12   2   6       76.61       75.33      3.12 o 
 -11   2   6       15.82       14.90      1.87 o 
 -10   2   6       20.04       18.37      1.79 o 
  -9   2   6      347.98      345.09      4.98 o 
  -8   2   6        2.93        5.28      1.39 o 
  -7   2   6        9.91        9.54      1.43 o 
  -6   2   6        0.02        2.23      1.17 o 
  -5   2   6      197.20      190.90      3.29 o 
  -4   2   6       54.32       47.46      1.47 o 
  -3   2   6       68.92       73.01      2.60 o 
  -2   2   6       52.95       54.56      2.24 o 
  -1   2   6     1192.88     1176.05     17.99 o 
   0   2   6      873.18      903.16      8.23 o 
   1   2   6     1058.76     1223.17     10.64 o 
   2   2   6       19.08       22.87      1.27 o 
   3   2   6      170.08      191.12      3.61 o 
   4   2   6       79.79       61.01      2.65 o 
   5   2   6       55.76       64.36      2.37 o 
   6   2   6        0.08        3.54      1.55 o 
   7   2   6      151.52      138.89      8.13 o 
   8   2   6       75.89       74.20      3.39 o 
   9   2   6        2.52        5.27      2.07 o 
  10   2   6        0.60        5.79      2.27 o 
  11   2   6        4.72        4.55      3.29 o 
  12   2   6       10.15        9.16      3.97 o 
  13   2   6       13.41       15.14      4.63 o 
 -15   3   6       29.56       37.07      5.44 o 
 -14   3   6       16.50       20.93      3.41 o 
 -13   3   6        2.01        1.35      2.82 o 
 -12   3   6       64.26       62.82      3.90 o 
 -11   3   6       29.84       30.33      2.80 o 
 -10   3   6        3.36        6.86      2.00 o 
  -9   3   6      133.81      128.78      5.26 o 
  -8   3   6      298.66      310.44      6.13 o 
  -7   3   6       12.40       11.69      1.90 o 
  -6   3   6        3.00        4.74      1.60 o 
  -5   3   6      295.00      319.28      5.91 o 
  -4   3   6      440.64      441.95      8.12 o 
  -3   3   6       54.79       49.99      2.29 o 
  -2   3   6      429.83      357.61      6.09 o 
  -1   3   6        5.19        2.63      1.25 o 
   0   3   6      370.49      362.27      5.27 o 
   1   3   6        2.07        1.60      1.28 o 
   2   3   6        1.94        4.15      1.11 o 
   3   3   6      154.05      146.26      2.77 o 
   4   3   6        1.73        3.28      1.62 o 
   5   3   6        7.85        8.56      1.81 o 
   6   3   6      635.32      578.88     11.97 o 
   7   3   6       49.77       47.80      2.92 o 
   8   3   6      303.76      284.75      6.79 o 
   9   3   6       62.18       45.45      3.32 o 
  10   3   6       37.00       33.91      3.82 o 
  11   3   6       14.64       14.54      3.22 o 
  12   3   6        0.00        3.17      3.17 o 
  13   3   6       18.91       21.37      5.05 o 
 -15   4   6        1.42        2.04      3.65 o 
 -14   4   6       40.89       46.88      4.37 o 
 -13   4   6        3.56        2.16      3.80 o 
 -12   4   6        2.78        7.75      3.81 o 
 -11   4   6      223.92      200.17      9.43 o 
 -10   4   6        0.51       -3.69      2.56 o 
  -9   4   6       25.31       38.68      3.64 o 
  -8   4   6       22.29       22.35      3.02 o 
  -7   4   6        9.28        8.26      2.32 o 
  -6   4   6      349.20      391.49      8.41 o 
  -5   4   6      224.68      221.44      5.14 o 
  -4   4   6      914.97      954.10     12.54 o 
  -3   4   6        9.53        8.28      1.53 o 
  -2   4   6        0.26        1.83      1.35 o 
  -1   4   6      210.65      194.64      4.48 o 
   0   4   6       29.79       25.76      1.70 o 
   1   4   6        5.32        6.24      1.29 o 
   2   4   6       54.77       45.43      2.01 o 
   3   4   6      132.42      133.45      3.34 o 
   4   4   6      159.61      173.07      4.71 o 
   5   4   6      304.42      305.05      6.58 o 
   6   4   6       81.87       62.98      3.25 o 
   7   4   6      162.20      152.03      4.99 o 
   8   4   6        0.01        1.37      2.36 o 
   9   4   6        4.37        5.77      2.62 o 
  10   4   6       98.13      101.30      4.85 o 
  11   4   6       28.25       24.43      3.66 o 
  12   4   6       26.63       35.30      4.03 o 
 -14   5   6        3.39       10.20      6.39 o 
 -13   5   6       12.14        6.52      4.52 o 
 -12   5   6        1.97       -0.31      3.79 o 
 -11   5   6       44.44       36.32      4.60 o 
 -10   5   6        9.23        3.45      3.82 o 
  -9   5   6       25.48       22.16      4.23 o 
  -8   5   6       10.56       12.81      3.20 o 
  -7   5   6      137.52      131.42      5.70 o 
  -6   5   6       16.46       20.06      7.35 o 
  -5   5   6       22.75       20.79      2.19 o 
  -4   5   6       22.81       18.92      2.12 o 
  -3   5   6      427.20      422.32      7.59 o 
  -2   5   6       93.56       94.58      3.43 o 
  -1   5   6        0.08        2.74      1.72 o 
   0   5   6        1.46       -0.34      2.29 o 
   1   5   6        2.28        6.78      1.40 o 
   2   5   6       60.77       70.99      3.13 o 
   3   5   6      117.02      119.52      7.56 o 
   4   5   6       31.64       38.08      8.63 o 
   5   5   6        1.79        2.79      2.64 o 
   6   5   6        2.50        7.28      2.43 o 
   7   5   6        2.82        2.80      3.30 o 
   8   5   6       36.34       31.08      3.46 o 
   9   5   6       17.86       20.02      3.53 o 
  10   5   6        0.46        0.84      3.17 o 
  11   5   6        3.74       11.84      3.53 o 
 -12   6   6        7.30        1.55      5.70 o 
 -11   6   6       13.52       22.04      7.22 o 
 -10   6   6       14.93        6.23      5.89 o 
  -9   6   6      102.39       89.31      5.87 o 
  -8   6   6        2.53        6.94      3.47 o 
  -7   6   6        8.93       12.40      3.67 o 
  -6   6   6       97.52       91.50      5.36 o 
  -5   6   6        2.19        1.03      2.76 o 
  -4   6   6        0.75        3.20      2.16 o 
  -3   6   6       49.13       51.00      3.04 o 
  -2   6   6        2.63        4.37      2.17 o 
  -1   6   6       12.00       23.14      3.29 o 
   0   6   6       63.29       72.77      3.50 o 
   1   6   6      119.55      111.68      6.65 o 
   2   6   6        1.63        1.24      2.79 o 
   3   6   6       13.54       17.41      3.42 o 
   4   6   6        6.34        4.41      3.49 o 
   5   6   6       82.51       70.24      5.43 o 
   6   6   6        8.34       14.96      4.22 o 
   7   6   6       22.10       27.88      4.65 o 
   8   6   6        3.02        3.26      4.67 o 
   9   6   6       33.42       28.49      4.73 o 
  10   6   6        2.32        4.28      4.37 o 
 -11   7   6        1.42        3.88      4.37 o 
 -10   7   6        9.53        6.27      4.65 o 
  -9   7   6       26.08       22.87      4.30 o 
  -8   7   6        0.09        0.47      3.88 o 
  -7   7   6        0.82        0.06      3.54 o 
  -6   7   6       14.80        8.09      7.35 o 
  -5   7   6       41.55       41.51      6.24 o 
  -4   7   6        9.53       15.32      3.44 o 
  -3   7   6        9.44       15.80      3.50 o 
  -2   7   6       24.16       30.54      2.61 o 
  -1   7   6       23.06       21.93      2.62 o 
   0   7   6        7.70        9.95      3.47 o 
   1   7   6       27.80       30.26      5.18 o 
   2   7   6       15.43       21.50      6.50 o 
   3   7   6       13.24       13.52      4.02 o 
   4   7   6        1.41        0.78      3.95 o 
   5   7   6        4.54       11.29      4.82 o 
   6   7   6        0.05       -0.22      4.27 o 
   7   7   6        1.28       -0.55      4.45 o 
   8   7   6       19.18       19.19      4.95 o 
  -8   8   6       14.16       11.99      4.63 o 
  -7   8   6       41.53       33.72      5.77 o 
  -6   8   6       17.86       15.41      4.22 o 
  -5   8   6        2.83        6.33      3.68 o 
  -4   8   6       14.43       23.12      4.19 o 
  -3   8   6        4.03        4.47      5.12 o 
  -2   8   6       14.65       18.37      5.14 o 
  -1   8   6       14.00       13.19      4.09 o 
   0   8   6       10.57        6.85      5.28 o 
   1   8   6        0.78        6.28      7.81 o 
   2   8   6        4.57        5.80      4.24 o 
   3   8   6        4.91       -0.46      7.33 o 
   4   8   6       12.28       15.89      6.19 o 
   5   8   6        5.30       11.56      6.42 o 
  -2   9   6        8.34       11.77      6.09 o 
  -1   9   6        0.05        4.13      6.17 o 
 -16   1   7       10.43        5.86      5.94 o 
 -15   1   7       64.37       57.16      6.89 o 
 -14   1   7        3.75        3.90      3.66 o 
 -13   1   7        5.16        5.98      1.82 o 
 -12   1   7        4.46        3.56      2.14 o 
 -11   1   7        0.34        3.93      1.56 o 
 -10   1   7        5.20        8.98      2.06 o 
  -9   1   7        6.18        7.60      1.59 o 
  -8   1   7      204.54      227.31      3.47 o 
  -7   1   7      236.68      231.43      3.71 o 
  -6   1   7       24.29       25.95      2.19 o 
  -5   1   7      689.90      678.99      9.53 o 
  -4   1   7      551.97      599.63      8.64 o 
  -3   1   7     1524.83     1593.37     29.17 o 
  -2   1   7      765.19      877.88     11.08 o 
  -1   1   7     1119.94     1173.72     10.21 o 
   0   1   7        2.70        2.87      0.99 o 
   1   1   7       39.22       30.84      1.65 o 
   2   1   7      313.12      305.38      4.69 o 
   3   1   7      150.22      144.62      3.21 o 
   4   1   7      186.02      182.98      3.74 o 
   5   1   7      392.92      374.11      5.81 o 
   6   1   7       55.43       60.43      2.44 o 
   7   1   7       23.97       17.54      2.03 o 
   8   1   7      172.36      173.50      5.03 o 
   9   1   7        2.90        2.23      1.96 o 
  10   1   7       60.89       60.15      4.85 o 
  11   1   7      116.43      121.19      6.67 o 
  12   1   7       61.86       62.00      5.64 o 
  13   1   7       58.59       63.43      6.13 o 
 -16   2   7        0.88        2.81      5.97 o 
 -15   2   7        2.68        2.19      3.54 o 
 -14   2   7       98.14       99.50      4.77 o 
 -13   2   7        0.57        4.46      2.56 o 
 -12   2   7      395.10      368.28      7.87 o 
 -11   2   7      155.76      173.86      6.81 o 
 -10   2   7        1.17        4.74      1.87 o 
  -9   2   7       42.86       40.71      2.70 o 
  -8   2   7      321.19      323.19      6.31 o 
  -7   2   7      245.46      221.01      5.04 o 
  -6   2   7      592.23      569.64      8.69 o 
  -5   2   7        2.48        3.43      1.80 o 
  -4   2   7     1310.71     1240.62     14.81 o 
  -3   2   7     1531.94     1582.94     17.82 o 
  -2   2   7       86.85      101.72      4.02 o 
  -1   2   7      451.99      460.84      7.21 o 
   0   2   7       67.28       71.45      1.83 o 
   1   2   7       40.65       63.91      1.81 o 
   2   2   7     1759.76     1856.82     17.71 o 
   3   2   7      198.54      182.83      4.31 o 
   4   2   7      797.60      762.77      9.13 o 
   5   2   7       39.61       34.77      1.95 o 
   6   2   7      491.62      493.97      9.11 o 
   7   2   7        0.16        4.65      1.98 o 
   8   2   7        8.08        8.92      2.30 o 
   9   2   7       78.46       84.55      5.11 o 
  10   2   7        4.91       -1.56      2.57 o 
  11   2   7        0.39        3.56      3.93 o 
  12   2   7       43.84       59.11      5.65 o 
  13   2   7        0.45        0.22      4.49 o 
 -15   3   7       43.96       54.59      4.54 o 
 -14   3   7       17.67       16.78      4.91 o 
 -13   3   7        1.08       -1.84      2.86 o 
 -12   3   7        1.03        1.58      2.59 o 
 -11   3   7       44.53       47.73      4.09 o 
 -10   3   7       50.10       36.20      3.52 o 
  -9   3   7       10.03       10.27      2.41 o 
  -8   3   7      213.47      204.84      6.99 o 
  -7   3   7        3.02        6.54      3.71 o 
  -6   3   7        2.70        8.65      1.72 o 
  -5   3   7       24.75       30.06      2.50 o 
  -4   3   7       45.12       46.27      3.36 o 
  -3   3   7       13.94       14.94      1.70 o 
  -2   3   7       39.98       31.55      1.96 o 
  -1   3   7      144.31      147.84      3.83 o 
   0   3   7       68.06       59.44      2.66 o 
   1   3   7      130.88      136.47      3.18 o 
   2   3   7        5.39        8.77      1.26 o 
   3   3   7       91.82       99.42      2.42 o 
   4   3   7       14.61       13.38      1.63 o 
   5   3   7      373.27      360.11      7.12 o 
   6   3   7       94.25       89.98      3.83 o 
   7   3   7        5.93        6.18      2.22 o 
   8   3   7      116.83      133.87      4.88 o 
   9   3   7      142.23      124.54      5.02 o 
  10   3   7       31.84       31.54      3.40 o 
  11   3   7       14.11       16.84      3.54 o 
  12   3   7        0.67        3.73      3.24 o 
 -15   4   7       15.75       16.80      8.18 o 
 -14   4   7        0.58       -0.88      4.03 o 
 -13   4   7       24.33       31.93      8.40 o 
 -12   4   7        2.72        1.22      4.58 o 
 -11   4   7       55.28       49.68      4.76 o 
 -10   4   7       77.23       59.25      4.83 o 
  -9   4   7       52.29       57.89      4.27 o 
  -8   4   7       14.85       20.22      3.63 o 
  -7   4   7       10.61       14.79      2.10 o 
  -6   4   7      131.65      135.64      4.23 o 
  -5   4   7       85.50       95.25      3.52 o 
  -4   4   7      108.09       91.65      3.48 o 
  -3   4   7       61.71       56.95      2.75 o 
  -2   4   7       27.85       29.79      4.97 o 
  -1   4   7      130.28      145.15      4.01 o 
   0   4   7       57.83       56.85      2.82 o 
   1   4   7      161.11      160.83      3.66 o 
   2   4   7       12.00       14.45      1.74 o 
   3   4   7      163.55      161.62      7.66 o 
   4   4   7      218.13      221.29      7.31 o 
   5   4   7        3.79        0.49      1.85 o 
   6   4   7       65.32       64.28      4.96 o 
   7   4   7        2.31        6.14      2.46 o 
   8   4   7       88.40       82.50      4.31 o 
   9   4   7       27.15       33.92      3.39 o 
  10   4   7        1.67        4.09      3.03 o 
  11   4   7        2.86        7.21      3.45 o 
 -13   5   7        7.64       10.80      4.68 o 
 -12   5   7        1.64       -0.24      7.16 o 
 -11   5   7        3.33       -1.83      3.81 o 
 -10   5   7       38.08       43.92      7.95 o 
  -9   5   7       44.65       35.64      4.15 o 
  -8   5   7        0.12        1.48      3.03 o 
  -7   5   7       16.98       19.39      3.18 o 
  -6   5   7       35.13       30.78      3.34 o 
  -5   5   7      152.22      153.73      4.63 o 
  -4   5   7       27.09       34.55      2.56 o 
  -3   5   7       69.44       75.17      3.29 o 
  -2   5   7        0.15        2.43      1.60 o 
  -1   5   7        4.04        4.86      1.67 o 
   0   5   7       64.04       58.01      2.49 o 
   1   5   7        5.38        5.02      1.45 o 
   2   5   7       67.61       71.75      5.60 o 
   3   5   7       99.13      106.27     11.86 o 
   4   5   7       22.58       20.60      6.59 o 
   5   5   7      196.21      178.76     11.81 o 
   6   5   7       56.25       57.37      4.75 o 
   7   5   7      472.71      462.15     12.32 o 
   8   5   7       49.40       35.15      4.76 o 
   9   5   7        0.64        0.84      4.10 o 
  10   5   7       26.29       29.08      5.35 o 
 -12   6   7       13.83        8.98      7.26 o 
 -11   6   7        6.46       -2.01      4.02 o 
 -10   6   7        0.07        2.35      4.26 o 
  -9   6   7        0.02        1.15      3.83 o 
  -8   6   7       72.27       59.07      5.08 o 
  -7   6   7       13.60       15.07      3.77 o 
  -6   6   7       76.86       79.93      5.17 o 
  -5   6   7       43.53       39.17      9.10 o 
  -4   6   7      148.41      156.92      6.27 o 
  -3   6   7       39.68       40.30      4.62 o 
  -2   6   7        3.06        7.73      1.99 o 
  -1   6   7        0.11        2.01      1.61 o 
   0   6   7       21.40       23.78      2.29 o 
   1   6   7       17.39       14.36      3.52 o 
   2   6   7       12.25       12.25      4.22 o 
   3   6   7        2.07        2.80      3.26 o 
   4   6   7       31.53       32.08      4.68 o 
   5   6   7        0.13        0.93      3.93 o 
   6   6   7        2.64        2.83      4.41 o 
   7   6   7        2.92        3.92      4.22 o 
   8   6   7        1.62        0.06      5.25 o 
   9   6   7        1.19        1.16      4.65 o 
 -10   7   7        3.06        6.97      4.72 o 
  -9   7   7        0.46        3.84      4.12 o 
  -8   7   7        5.05        6.33      4.11 o 
  -7   7   7       15.20       15.17      4.10 o 
  -6   7   7        2.10        4.34      4.74 o 
  -5   7   7       67.34       62.65      5.12 o 
  -4   7   7       80.80       85.40      5.45 o 
  -3   7   7        8.06       10.37      3.84 o 
  -2   7   7        1.35        2.97      2.33 o 
  -1   7   7        1.01        1.42      2.70 o 
   0   7   7        4.71        9.99      3.86 o 
   1   7   7        0.50        2.01      3.74 o 
   2   7   7        0.00       -3.77      3.19 o 
   3   7   7        6.74        4.20      5.07 o 
   4   7   7        0.01       -1.17      3.76 o 
   5   7   7       16.92       21.93      5.07 o 
   6   7   7        2.19       -0.60      4.45 o 
   7   7   7        1.54       -1.91      4.61 o 
  -7   8   7        8.71        7.78      4.87 o 
  -6   8   7       39.67       45.33      5.23 o 
  -5   8   7        5.76        6.08      4.42 o 
  -4   8   7        0.06        4.95      4.06 o 
  -3   8   7        1.62        1.64      3.89 o 
  -2   8   7       10.89       15.65      6.17 o 
  -1   8   7        0.00        3.28      5.93 o 
   0   8   7        1.69       -2.76      4.05 o 
   1   8   7        0.85        4.46      4.28 o 
   2   8   7        2.01        0.57      6.01 o 
   3   8   7        7.23       13.03      4.73 o 
   4   8   7       11.64       12.32      4.93 o 
 -13   0   8       86.02       92.21      6.75 o 
 -12   0   8      440.18      471.41     10.52 o 
 -11   0   8      234.92      240.89      5.70 o 
 -10   0   8       82.35       70.53      3.96 o 
  -9   0   8      390.32      372.28      6.88 o 
  -8   0   8        1.02        5.31      2.35 o 
  -7   0   8      427.22      424.98      9.02 o 
  -6   0   8       71.46       66.37      3.53 o 
  -5   0   8      358.37      328.40      7.50 o 
  -4   0   8      315.45      314.43      7.19 o 
  -3   0   8      649.96      707.14     18.73 o 
  -2   0   8      503.13      500.96     14.81 o 
  -1   0   8      446.09      580.08     18.24 o 
   0   0   8     2406.71     2796.80     59.64 o 
   1   0   8      515.29      539.21      9.58 o 
   2   0   8       43.55       51.59      3.02 o 
   3   0   8        4.14        4.38      2.14 o 
   4   0   8     1702.17     1698.36     40.02 o 
   5   0   8      699.17      712.58     13.02 o 
   6   0   8        9.27        4.99      2.54 o 
   7   0   8       48.23       34.18      4.44 o 
   8   0   8      170.02      163.20      5.90 o 
   9   0   8        1.73        4.91      4.59 o 
  10   0   8       38.52       49.52      6.49 o 
  11   0   8       94.23      103.55      8.78 o 
  12   0   8        0.01        1.15      5.48 o 
 -16   1   8        7.99       10.16      6.34 o 
 -15   1   8        0.91        5.66      5.00 o 
 -14   1   8       13.34       17.40      3.63 o 
 -13   1   8        4.24        6.22      2.82 o 
 -12   1   8        3.84        4.02      1.78 o 
 -11   1   8       11.32       10.77      1.87 o 
 -10   1   8       84.59       88.38      2.74 o 
  -9   1   8       42.75       38.41      1.97 o 
  -8   1   8      971.85     1007.64     19.61 o 
  -7   1   8      108.52       98.62      3.60 o 
  -6   1   8       28.08       27.79      2.26 o 
  -5   1   8       31.03       37.48      2.85 o 
  -4   1   8       95.88      109.57      3.47 o 
  -3   1   8       45.96       39.19      2.21 o 
  -2   1   8      442.41      426.24      5.92 o 
  -1   1   8     1365.93     1286.22     11.28 o 
   0   1   8      378.21      319.56      4.67 o 
   1   1   8        0.36        0.00      1.25 o 
   2   1   8      247.74      246.25      4.35 o 
   3   1   8       39.51       36.45      2.00 o 
   4   1   8      915.74      912.62     10.59 o 
   5   1   8       46.34       45.18      2.25 o 
   6   1   8        8.50       16.33      1.88 o 
   7   1   8      305.42      308.72      6.78 o 
   8   1   8       11.07       22.08      2.52 o 
   9   1   8       34.99       36.00      3.12 o 
  10   1   8       15.06       15.74      4.69 o 
  11   1   8        6.25        1.03      3.88 o 
  12   1   8       38.88       44.03      5.18 o 
 -16   2   8        7.69       10.45      5.63 o 
 -15   2   8        1.22        9.85      3.36 o 
 -14   2   8       15.09       17.39      6.45 o 
 -13   2   8       49.33       52.69      3.75 o 
 -12   2   8      154.13      143.87      5.09 o 
 -11   2   8        0.00        0.34      2.50 o 
 -10   2   8      140.92      136.74      4.39 o 
  -9   2   8       48.76       62.27      3.13 o 
  -8   2   8        4.05        4.84      1.85 o 
  -7   2   8        9.93       13.51      2.40 o 
  -6   2   8       54.14       51.33      4.16 o 
  -5   2   8        5.28        7.77      2.98 o 
  -4   2   8       52.92       57.29      2.65 o 
  -3   2   8      114.97      139.08      7.12 o 
  -2   2   8      453.49      446.69      7.36 o 
  -1   2   8      123.05      132.74      3.16 o 
   0   2   8       17.86       22.08      1.59 o 
   1   2   8      294.04      297.41      4.85 o 
   2   2   8      730.68      718.95      8.63 o 
   3   2   8        8.35       13.37      1.57 o 
   4   2   8       24.24       24.96      1.82 o 
   5   2   8       38.42       40.71      2.16 o 
   6   2   8      249.27      247.86      5.89 o 
   7   2   8      166.20      160.47      5.01 o 
   8   2   8        0.13        1.30      2.49 o 
   9   2   8       12.09       10.14      2.63 o 
  10   2   8        3.90        3.75      2.76 o 
  11   2   8       14.21       14.24      4.35 o 
  12   2   8        9.17       12.69      6.03 o 
 -15   3   8        4.17        4.35      3.50 o 
 -14   3   8        2.63        2.47      4.59 o 
 -13   3   8        9.93        6.63      4.01 o 
 -12   3   8        0.16       -4.44      3.40 o 
 -11   3   8        0.31        6.42      3.42 o 
 -10   3   8       22.00       32.05      3.72 o 
  -9   3   8       93.75       95.26      5.71 o 
  -8   3   8       38.51       43.33      2.79 o 
  -7   3   8        7.34        6.11      1.85 o 
  -6   3   8      372.84      381.79      7.22 o 
  -5   3   8       11.74       12.20      2.39 o 
  -4   3   8      424.19      407.70      9.83 o 
  -3   3   8      130.68      125.36      3.82 o 
  -2   3   8        0.88        2.01      1.35 o 
  -1   3   8      663.33      661.38      9.42 o 
   0   3   8      175.39      155.37      6.83 o 
   1   3   8      271.00      244.34      4.54 o 
   2   3   8      959.39      924.80     10.58 o 
   3   3   8      105.60       96.29      5.89 o 
   4   3   8       74.08       68.45      3.06 o 
   5   3   8      232.32      226.57      7.31 o 
   6   3   8      107.33       96.82      3.96 o 
   7   3   8      119.30      129.64      4.69 o 
   8   3   8       12.97       20.15      2.84 o 
   9   3   8       45.68       43.60      3.73 o 
  10   3   8       36.56       36.09      3.79 o 
  11   3   8        1.56        4.65      3.27 o 
 -14   4   8        7.23        7.29      4.41 o 
 -13   4   8        6.16        4.13      4.27 o 
 -12   4   8       15.59       23.99      7.41 o 
 -11   4   8       13.34       20.12      4.09 o 
 -10   4   8       18.52       12.79      3.43 o 
  -9   4   8      233.21      206.98      8.47 o 
  -8   4   8       40.41       38.19      5.27 o 
  -7   4   8       24.80       27.45      2.60 o 
  -6   4   8       85.20       86.47      3.84 o 
  -5   4   8      278.57      264.62      6.06 o 
  -4   4   8      148.74      133.89      4.23 o 
  -3   4   8      105.79       93.81      3.75 o 
  -2   4   8       17.86       20.79      2.07 o 
  -1   4   8      221.45      220.97      5.19 o 
   0   4   8       60.06       57.95      2.43 o 
   1   4   8      215.25      201.10      4.28 o 
   2   4   8       73.01       68.19      3.22 o 
   3   4   8      139.33      132.17      6.46 o 
   4   4   8        0.33       -1.34      4.79 o 
   5   4   8       11.23       12.54      3.07 o 
   6   4   8        1.25        5.19     10.51 o 
   7   4   8       14.96       14.26      3.85 o 
   8   4   8        5.11        7.78      3.61 o 
   9   4   8       23.16       30.63      4.68 o 
  10   4   8        1.20       -0.80      3.89 o 
  11   4   8        6.47       21.78      8.41 o 
 -13   5   8       12.70        5.16      7.84 o 
 -12   5   8       26.95       29.56      4.93 o 
 -11   5   8        4.22        2.49      5.54 o 
 -10   5   8       25.94       28.51      6.75 o 
  -9   5   8        7.83       17.21      3.99 o 
  -8   5   8       27.97       27.92      4.08 o 
  -7   5   8        0.88       -1.63      3.01 o 
  -6   5   8        0.96       -1.54      2.60 o 
  -5   5   8       13.01       14.24      2.28 o 
  -4   5   8       52.50       46.42      4.61 o 
  -3   5   8       61.23       69.29      3.27 o 
  -2   5   8        3.84        9.65      2.50 o 
  -1   5   8        3.35        4.66      2.59 o 
   0   5   8       21.17       20.66      1.87 o 
   1   5   8      219.38      217.51     10.06 o 
   2   5   8       33.70       35.59      3.63 o 
   3   5   8       28.78       32.35      4.04 o 
   4   5   8        4.19        3.35      3.33 o 
   5   5   8        1.35        7.88      3.57 o 
   6   5   8       24.25       33.85      4.67 o 
   7   5   8        0.06       -2.66      9.65 o 
   8   5   8        2.58        2.55      4.07 o 
   9   5   8        1.19        4.74      3.99 o 
  10   5   8        3.50        0.96      4.33 o 
 -12   6   8        0.03        0.03      4.63 o 
 -11   6   8       12.69       16.60      5.00 o 
 -10   6   8        1.93        6.57      4.12 o 
  -9   6   8       23.03       24.06      4.30 o 
  -8   6   8       22.50       23.92      3.98 o 
  -7   6   8       64.64       61.62      5.03 o 
  -6   6   8       34.41       39.19      5.37 o 
  -5   6   8       46.90       53.67      4.51 o 
  -4   6   8       44.23       41.09      3.20 o 
  -3   6   8        2.19        4.91      2.29 o 
  -2   6   8        2.84        3.26      3.01 o 
  -1   6   8      180.12      180.84      5.88 o 
   0   6   8      115.49      121.28      4.90 o 
   1   6   8        0.35       -1.87      3.29 o 
   2   6   8        3.08        2.08      3.32 o 
   3   6   8       11.13        5.15      3.96 o 
   4   6   8       30.65       23.24      4.28 o 
   5   6   8        0.82        3.60      4.71 o 
   6   6   8        0.12        3.42      4.07 o 
   7   6   8        3.09        2.41      4.21 o 
   8   6   8        0.37       -1.89      4.52 o 
 -10   7   8        0.79       -1.41      4.21 o 
  -9   7   8       19.50       17.66      7.92 o 
  -8   7   8        3.42        1.69      3.99 o 
  -7   7   8        0.65        1.21      3.92 o 
  -6   7   8       64.89       63.09      5.39 o 
  -5   7   8        1.93        0.13      3.64 o 
  -4   7   8       18.01       27.65      6.85 o 
  -3   7   8       16.72       22.87      3.27 o 
  -2   7   8       52.80       48.45      3.36 o 
  -1   7   8       18.03       18.93      6.93 o 
   0   7   8       19.37       22.98      4.55 o 
   1   7   8        0.50        2.21      3.82 o 
   2   7   8       29.19       29.23      4.85 o 
   3   7   8        8.98       13.05      4.58 o 
   4   7   8       31.47       35.64      5.78 o 
   5   7   8       38.50       34.08      5.65 o 
   6   7   8       16.99       15.28      5.31 o 
  -6   8   8        0.00       -2.86      4.13 o 
  -5   8   8       16.58       17.68      4.40 o 
  -4   8   8        0.06        0.49      3.78 o 
  -3   8   8       47.88       59.51      8.10 o 
  -2   8   8       54.11       45.19      7.41 o 
  -1   8   8       14.12       21.74      5.05 o 
   0   8   8        0.44        8.62      4.72 o 
   1   8   8        1.61       -0.25      4.43 o 
   2   8   8       17.99       16.04      5.16 o 
   3   8   8       11.30       19.10      8.57 o 
 -15   1   9       11.90        9.90      5.08 o 
 -14   1   9       20.52       26.27      4.50 o 
 -13   1   9        0.70        2.79      2.74 o 
 -12   1   9       91.05       88.65      3.47 o 
 -11   1   9        1.59        9.17      2.15 o 
 -10   1   9      207.29      201.90      4.72 o 
  -9   1   9      484.29      480.87      7.39 o 
  -8   1   9      271.96      260.66      9.53 o 
  -7   1   9        0.46        2.30      1.78 o 
  -6   1   9       61.36       66.47      4.79 o 
  -5   1   9      190.10      156.23      8.80 o 
  -4   1   9      281.95      262.51      5.68 o 
  -3   1   9      533.01      534.17      8.53 o 
  -2   1   9      927.41      938.40     10.56 o 
  -1   1   9      838.95      850.30     10.67 o 
   0   1   9      151.55      130.99      3.83 o 
   1   1   9      437.82      415.12      7.94 o 
   2   1   9      650.84      626.72     15.46 o 
   3   1   9        1.08        4.11      2.41 o 
   4   1   9      792.17      773.62      9.70 o 
   5   1   9       86.39       86.96      3.08 o 
   6   1   9      751.88      733.56     20.28 o 
   7   1   9      100.08      107.97      4.21 o 
   8   1   9      174.60      170.63      5.57 o 
   9   1   9        2.07       -0.88      2.72 o 
  10   1   9       21.71       21.94      4.31 o 
  11   1   9        3.36        7.25      4.16 o 
  12   1   9       14.67       16.01      4.79 o 
 -15   2   9       31.12       28.53      3.99 o 
 -14   2   9        9.48       18.25      3.47 o 
 -13   2   9       35.10       35.71      4.05 o 
 -12   2   9      128.61      141.96      6.49 o 
 -11   2   9        3.50        7.10      6.99 o 
 -10   2   9       15.70       16.50      2.39 o 
  -9   2   9      314.27      289.83     13.91 o 
  -8   2   9       53.93       55.45      5.40 o 
  -7   2   9      229.99      222.70      6.09 o 
  -6   2   9      141.12      134.05      4.23 o 
  -5   2   9       77.40       76.18      3.23 o 
  -4   2   9      348.74      313.94     17.91 o 
  -3   2   9      221.37      222.39      5.16 o 
  -2   2   9        0.35        1.78      1.55 o 
  -1   2   9        7.91       10.47      1.42 o 
   0   2   9       40.49       40.88      1.99 o 
   1   2   9       29.79       21.58      1.97 o 
   2   2   9        0.05        3.17      2.21 o 
   3   2   9      575.59      595.98      9.57 o 
   4   2   9      106.41      105.43      4.36 o 
   5   2   9      176.84      183.39      5.10 o 
   6   2   9       72.93       58.56      3.19 o 
   7   2   9       15.52       20.79      2.84 o 
   8   2   9       92.73       99.29      9.03 o 
   9   2   9       42.77       43.91      3.71 o 
  10   2   9       20.81       40.55      3.96 o 
  11   2   9       41.70       43.82      5.45 o 
 -15   3   9        0.56        3.59      4.46 o 
 -14   3   9       16.04       19.49      4.51 o 
 -13   3   9        0.06        2.67      6.62 o 
 -12   3   9       12.02       11.79      3.88 o 
 -11   3   9      101.43       97.59      6.33 o 
 -10   3   9      120.77      118.01      6.52 o 
  -9   3   9      414.13      382.30     22.73 o 
  -8   3   9      111.73      109.85      4.10 o 
  -7   3   9       33.81       28.51      2.60 o 
  -6   3   9      508.09      477.11     14.95 o 
  -5   3   9      265.74      240.99     14.94 o 
  -4   3   9       16.99       15.70      2.85 o 
  -3   3   9       73.72       72.72      3.21 o 
  -2   3   9      403.29      368.61      6.10 o 
  -1   3   9        5.70       14.20      2.12 o 
   0   3   9      156.14      140.05      3.57 o 
   1   3   9       29.77       31.16      1.97 o 
   2   3   9       95.13       93.49      3.60 o 
   3   3   9      113.59      112.67      4.12 o 
   4   3   9       24.36       27.96      6.33 o 
   5   3   9       27.86       29.27      6.14 o 
   6   3   9       35.78       37.74      4.08 o 
   7   3   9       89.89       92.46      5.72 o 
   8   3   9       17.15       26.88      4.27 o 
   9   3   9        6.95        9.01      4.85 o 
  10   3   9       92.87       95.60     11.18 o 
  11   3   9       42.45       46.63      5.40 o 
 -14   4   9       91.33       96.61      7.12 o 
 -13   4   9        8.35        4.71      4.51 o 
 -12   4   9       32.05       34.41      4.89 o 
 -11   4   9        0.37        5.30      3.28 o 
 -10   4   9       10.27       12.08      4.07 o 
  -9   4   9        7.92        7.91      3.63 o 
  -8   4   9        9.97        7.30      3.37 o 
  -7   4   9       86.96       97.44      4.16 o 
  -6   4   9      285.34      298.89      6.80 o 
  -5   4   9      262.68      282.55      6.51 o 
  -4   4   9      121.05      110.20      3.98 o 
  -3   4   9       36.72       36.97      4.97 o 
  -2   4   9       24.82       29.99      2.07 o 
  -1   4   9      183.38      176.44      6.92 o 
   0   4   9       99.05       79.82      2.91 o 
   1   4   9       35.72       35.84      3.02 o 
   2   4   9        7.03        7.89      2.00 o 
   3   4   9        2.22        2.31      3.14 o 
   4   4   9        1.29        0.82      2.88 o 
   5   4   9       23.22       25.01      4.30 o 
   6   4   9       11.83       12.57      3.90 o 
   7   4   9       66.84       76.06      5.78 o 
   8   4   9       30.05       30.86      4.50 o 
   9   4   9       43.70       33.75      4.92 o 
  10   4   9       40.75       45.25      5.67 o 
 -13   5   9        1.08        6.16      4.79 o 
 -12   5   9        0.36       -4.06      4.47 o 
 -11   5   9       49.62       40.54      8.67 o 
 -10   5   9       24.30       15.91      4.32 o 
  -9   5   9        7.78        4.63      8.90 o 
  -8   5   9       69.66       66.58      5.17 o 
  -7   5   9      110.77      101.55      5.80 o 
  -6   5   9      308.36      302.13      8.14 o 
  -5   5   9       13.01       15.44      2.56 o 
  -4   5   9      643.31      680.94     23.56 o 
  -3   5   9       79.16       83.98      4.31 o 
  -2   5   9       25.83       30.07      2.26 o 
  -1   5   9       47.93       46.83      3.17 o 
   0   5   9       44.42       42.60      2.49 o 
   1   5   9      267.31      265.46      6.72 o 
   2   5   9       11.81       10.19      3.64 o 
   3   5   9        5.11        3.29      3.63 o 
   4   5   9       55.40       55.07      5.27 o 
   5   5   9       21.19       25.26      4.43 o 
   6   5   9       42.09       46.50      5.23 o 
   7   5   9        2.04        2.95      4.30 o 
   8   5   9       20.59       21.70      5.66 o 
   9   5   9       16.33       15.20      4.90 o 
 -11   6   9        0.75        2.00      6.99 o 
 -10   6   9        2.35        6.47      4.24 o 
  -9   6   9        0.91        4.59      7.44 o 
  -8   6   9        1.76        0.96      3.50 o 
  -7   6   9        2.57        1.56      3.61 o 
  -6   6   9        1.06        2.26      3.33 o 
  -5   6   9       20.12       16.04      4.05 o 
  -4   6   9       60.25       68.17      7.41 o 
  -3   6   9      183.17      187.43      5.79 o 
  -2   6   9      173.96      170.97      9.10 o 
  -1   6   9        2.20        3.83      2.04 o 
   0   6   9        7.97        4.25      3.97 o 
   1   6   9       11.02       11.20      4.26 o 
   2   6   9       47.58       52.75      5.39 o 
   3   6   9        1.66       -1.80      3.73 o 
   4   6   9        2.99        5.49      3.85 o 
   5   6   9       15.85       16.49      4.36 o 
   6   6   9        0.54        6.00      4.67 o 
   7   6   9        9.52        8.46      5.53 o 
  -9   7   9        2.35        2.91      4.37 o 
  -8   7   9        0.04        4.64      4.44 o 
  -7   7   9        0.03       -1.26      3.96 o 
  -6   7   9        4.05       10.25      4.14 o 
  -5   7   9        0.00        1.35      3.60 o 
  -4   7   9       62.80       72.83      5.78 o 
  -3   7   9        1.19        3.72      3.09 o 
  -2   7   9       13.92       10.27      3.53 o 
  -1   7   9        1.65        5.81      4.36 o 
   0   7   9       20.85       31.37      8.02 o 
   1   7   9        9.25       11.35      4.67 o 
   2   7   9        2.95        3.00      7.42 o 
   3   7   9        1.03        1.25      4.54 o 
   4   7   9        0.99        3.22      4.99 o 
   5   7   9        0.58        8.81      5.12 o 
  -4   8   9       36.21       34.51      4.86 o 
  -3   8   9        0.08       -2.07      6.17 o 
  -2   8   9        2.61        3.79      6.37 o 
  -1   8   9        0.60       -1.46      9.27 o 
   0   8   9        7.89        7.97      4.98 o 
   1   8   9        0.54       -7.15      4.77 o 
 -14   0  10       33.73       47.60      6.72 o 
 -13   0  10        0.04       -0.60      4.39 o 
 -12   0  10       72.99       66.60      4.73 o 
 -11   0  10      261.20      254.09      7.97 o 
 -10   0  10      167.61      179.91      6.50 o 
  -9   0  10     1393.43     1484.44     27.43 o 
  -8   0  10      534.40      551.37     11.62 o 
  -7   0  10      126.85      101.63      4.81 o 
  -6   0  10      107.75       88.79      4.31 o 
  -5   0  10      136.27      123.37      4.98 o 
  -4   0  10       53.89       55.49      5.43 o 
  -3   0  10      181.13      149.74      7.92 o 
  -2   0  10        2.27        5.02      2.99 o 
  -1   0  10      208.54      218.55      9.30 o 
   0   0  10      167.11      162.66      7.92 o 
   1   0  10      314.11      316.29      7.38 o 
   2   0  10     1446.08     1482.72     29.71 o 
   3   0  10        4.98        8.07      2.52 o 
   4   0  10     2020.21     1996.82     39.59 o 
   5   0  10     1010.45     1017.79     17.49 o 
   6   0  10      287.56      307.85      8.49 o 
   7   0  10      296.25      274.28      8.21 o 
   8   0  10       33.24       36.06      5.86 o 
   9   0  10        4.71        7.95      5.34 o 
  10   0  10      195.22      242.21     13.06 o 
  11   0  10       18.94       17.45      6.80 o 
 -15   1  10       10.41       11.40      5.94 o 
 -14   1  10       43.51       52.80      6.26 o 
 -13   1  10       81.92       74.50      4.30 o 
 -12   1  10        5.95        5.80      2.74 o 
 -11   1  10       35.56       31.19      2.58 o 
 -10   1  10      244.23      253.84      5.50 o 
  -9   1  10       39.80       47.78      2.74 o 
  -8   1  10       81.58       95.43      4.00 o 
  -7   1  10      616.25      619.12     12.50 o 
  -6   1  10       18.84       18.85      2.31 o 
  -5   1  10       89.69       89.08      3.60 o 
  -4   1  10      201.67      188.72      5.00 o 
  -3   1  10       90.50      100.92      3.39 o 
  -2   1  10       53.93       46.59      2.27 o 
  -1   1  10      157.72      144.96      7.01 o 
   0   1  10       12.13       13.37      2.00 o 
   1   1  10      551.75      533.81     16.91 o 
   2   1  10      138.76      134.99      4.18 o 
   3   1  10      108.79      104.04      6.53 o 
   4   1  10       36.89       31.38      2.73 o 
   5   1  10       38.21       48.51      2.99 o 
   6   1  10       38.47       45.66      3.14 o 
   7   1  10        4.66        8.65      2.65 o 
   8   1  10        1.56        4.62      2.89 o 
   9   1  10      121.05      136.63     14.60 o 
  10   1  10        1.57        1.58      4.04 o 
  11   1  10        3.41        5.51      4.57 o 
 -15   2  10        0.23        5.78      4.76 o 
 -14   2  10        4.09       10.63      4.38 o 
 -13   2  10       15.00       13.35      4.04 o 
 -12   2  10        0.02       -3.66      4.28 o 
 -11   2  10      186.35      197.58     12.16 o 
 -10   2  10        9.13       10.89      2.73 o 
  -9   2  10       65.79       55.37      3.43 o 
  -8   2  10        4.71        8.99      2.36 o 
  -7   2  10      619.77      620.82     10.33 o 
  -6   2  10      149.79      158.94      4.93 o 
  -5   2  10       28.20       22.26      2.37 o 
  -4   2  10        0.02        3.46      1.83 o 
  -3   2  10       15.88       17.02      1.74 o 
  -2   2  10       14.80       16.78      1.75 o 
  -1   2  10       39.33       42.60      3.04 o 
   0   2  10      154.87      143.06      3.66 o 
   1   2  10        2.68        9.93      1.81 o 
   2   2  10      268.53      289.32      6.38 o 
   3   2  10      595.68      572.87     11.56 o 
   4   2  10        2.47        3.66      2.66 o 
   5   2  10        7.15        8.57      2.24 o 
   6   2  10      191.77      198.35     12.34 o 
   7   2  10      146.36      127.63      6.33 o 
   8   2  10      101.34      102.04      6.26 o 
   9   2  10       38.53       34.82      4.81 o 
  10   2  10        1.03       -1.37      3.81 o 
 -14   3  10        8.29        8.63      9.76 o 
 -13   3  10        0.25        6.57      4.14 o 
 -12   3  10      121.73      119.96      6.63 o 
 -11   3  10        4.74        2.44      3.29 o 
 -10   3  10       68.41       74.65      7.74 o 
  -9   3  10       54.73       50.40      3.46 o 
  -8   3  10        2.17        4.06      2.32 o 
  -7   3  10      367.18      371.76      9.88 o 
  -6   3  10      696.85      697.80     11.25 o 
  -5   3  10      931.40      968.58     13.92 o 
  -4   3  10        4.60        7.67      2.03 o 
  -3   3  10       39.45       38.27      2.63 o 
  -2   3  10       12.15       16.98      1.84 o 
  -1   3  10      516.89      473.89     20.07 o 
   0   3  10        7.12        2.65      3.10 o 
   1   3  10      436.27      441.26      6.95 o 
   2   3  10      110.67      103.54      4.05 o 
   3   3  10       75.17       78.25      3.70 o 
   4   3  10      335.77      312.78      9.29 o 
   5   3  10      126.77      121.14      6.00 o 
   6   3  10       24.81       30.55      4.28 o 
   7   3  10        1.25        6.90      3.65 o 
   8   3  10       19.20       13.04      4.05 o 
   9   3  10       87.03       97.96      9.53 o 
  10   3  10        3.91        7.54      4.33 o 
 -13   4  10       72.48       69.34      6.31 o 
 -12   4  10        6.36       13.85      4.34 o 
 -11   4  10        1.76        5.50      4.07 o 
 -10   4  10       33.12       32.83      4.34 o 
  -9   4  10       25.33       25.49      9.34 o 
  -8   4  10        0.14        2.31      3.34 o 
  -7   4  10       21.60       20.96      2.77 o 
  -6   4  10       72.43       66.80      3.72 o 
  -5   4  10       45.76       44.88      3.63 o 
  -4   4  10        1.77        3.28      3.11 o 
  -3   4  10       49.65       45.03      3.01 o 
  -2   4  10       70.11       72.58      4.84 o 
  -1   4  10       34.21       38.82      2.49 o 
   0   4  10       27.63       30.07      2.32 o 
   1   4  10       39.07       46.17      3.01 o 
   2   4  10      131.24      148.97      6.62 o 
   3   4  10       22.51       21.28      3.55 o 
   4   4  10       83.71       75.45      5.38 o 
   5   4  10       73.03       80.07      5.73 o 
   6   4  10       12.11       13.24      4.17 o 
   7   4  10       15.65        9.81      4.09 o 
   8   4  10        1.46       -3.33      3.92 o 
   9   4  10       30.36       36.64      5.32 o 
 -12   5  10       37.29       40.21      6.99 o 
 -11   5  10       18.10       21.96      5.23 o 
 -10   5  10        4.02        3.87      3.77 o 
  -9   5  10       15.36       11.01      3.96 o 
  -8   5  10        5.61       10.41      5.61 o 
  -7   5  10        3.16        1.79      3.85 o 
  -6   5  10        0.31        0.01      3.77 o 
  -5   5  10       21.91       27.67      2.99 o 
  -4   5  10       57.19       52.09      3.46 o 
  -3   5  10       20.39       17.98      2.64 o 
  -2   5  10       84.83       77.88      3.42 o 
  -1   5  10       14.68       11.63      2.06 o 
   0   5  10       23.58       19.43      3.00 o 
   1   5  10       24.39       17.81      4.02 o 
   2   5  10       64.73       60.48      5.27 o 
   3   5  10       32.71       36.30      4.96 o 
   4   5  10        2.91        9.23      3.81 o 
   5   5  10        2.44        2.52      6.19 o 
   6   5  10        2.71        6.90      4.53 o 
   7   5  10        1.34        5.98      4.45 o 
   8   5  10        0.55        3.70      4.61 o 
 -10   6  10        0.96       -1.83      4.16 o 
  -9   6  10        2.46        4.43      4.08 o 
  -8   6  10        3.98        3.86      4.03 o 
  -7   6  10        1.34       -0.52      3.51 o 
  -6   6  10        1.10        5.56      3.65 o 
  -5   6  10        1.66        0.17      2.87 o 
  -4   6  10       10.91       11.63      3.23 o 
  -3   6  10        6.90       11.53      2.91 o 
  -2   6  10       50.21       47.72      4.10 o 
  -1   6  10        4.66        7.07      3.11 o 
   0   6  10        7.87        3.53      5.83 o 
   1   6  10       60.92       74.62      5.87 o 
   2   6  10       27.84       32.47      5.00 o 
   3   6  10        0.10        2.41      4.34 o 
   4   6  10        9.79       10.29      5.74 o 
   5   6  10        8.51        3.38      4.72 o 
   6   6  10       37.41       43.32      5.93 o 
  -8   7  10        0.12       -0.24      4.30 o 
  -7   7  10       17.69       10.18      4.75 o 
  -6   7  10       12.67       24.98      4.73 o 
  -5   7  10       27.05       38.37      4.91 o 
  -4   7  10        6.93       10.47      4.15 o 
  -3   7  10        6.06        8.99      3.03 o 
  -2   7  10        3.05       -0.11      3.32 o 
  -1   7  10      176.71      157.50      8.33 o 
   0   7  10       90.52       94.01      9.49 o 
   1   7  10        9.32       10.56      6.96 o 
   2   7  10        1.39        4.69      4.84 o 
   3   7  10        8.93       -0.77      9.46 o 
 -15   1  11       20.20       18.46      6.11 o 
 -14   1  11        2.21        4.81      3.37 o 
 -13   1  11        2.20        6.47      3.88 o 
 -12   1  11       44.92       49.58      3.44 o 
 -11   1  11       12.91        9.65      2.98 o 
 -10   1  11       59.05       59.55      4.44 o 
  -9   1  11      471.95      466.13      9.20 o 
  -8   1  11      215.87      224.00      6.16 o 
  -7   1  11     1352.15     1404.52     18.38 o 
  -6   1  11      272.14      263.31      6.45 o 
  -5   1  11       89.83       92.79      5.03 o 
  -4   1  11       10.70       14.82      2.24 o 
  -3   1  11        7.88       10.13      1.89 o 
  -2   1  11      130.27      140.51      5.57 o 
  -1   1  11      160.96      154.31      5.83 o 
   0   1  11      338.18      324.56      8.60 o 
   1   1  11      129.52      138.71     10.07 o 
   2   1  11        0.02        2.81      1.90 o 
   3   1  11       87.68       78.85      4.35 o 
   4   1  11       72.05       80.59      3.81 o 
   5   1  11       28.90       28.56      2.75 o 
   6   1  11        4.96        6.24      2.42 o 
   7   1  11      104.29       99.53      6.06 o 
   8   1  11       92.95       99.44      6.26 o 
   9   1  11       46.13       46.45      8.01 o 
  10   1  11       50.55       58.36      8.90 o 
 -14   2  11       17.04       24.41      5.38 o 
 -13   2  11       27.03       25.06      4.60 o 
 -12   2  11       20.16       19.39      4.14 o 
 -11   2  11        7.15       13.37      3.98 o 
 -10   2  11      159.63      158.91      5.57 o 
  -9   2  11      225.60      217.75      6.28 o 
  -8   2  11       46.00       38.21      3.32 o 
  -7   2  11      237.05      229.89      6.19 o 
  -6   2  11       11.60       11.07      2.62 o 
  -5   2  11        4.55        4.72      2.24 o 
  -4   2  11      156.74      143.32      4.68 o 
  -3   2  11        0.02        2.12      1.60 o 
  -2   2  11       59.72       59.27      2.59 o 
  -1   2  11      175.85      162.85      5.13 o 
   0   2  11        0.02        3.11      2.23 o 
   1   2  11      524.36      504.96     16.95 o 
   2   2  11      275.48      284.09      6.78 o 
   3   2  11      706.09      689.49     12.70 o 
   4   2  11        0.11        6.95      2.38 o 
   5   2  11      115.56      124.64      5.98 o 
   6   2  11       68.39       49.56      4.70 o 
   7   2  11       67.07       70.15      5.50 o 
   8   2  11       11.91       14.24      5.21 o 
   9   2  11      112.82      156.19      7.65 o 
 -14   3  11        8.06        7.57     10.13 o 
 -13   3  11        1.64       -2.10      4.19 o 
 -12   3  11        9.35       17.22      4.47 o 
 -11   3  11       18.40       18.56      4.32 o 
 -10   3  11        8.27        9.69      3.99 o 
  -9   3  11        8.31       10.61      2.91 o 
  -8   3  11       25.83       22.03      2.90 o 
  -7   3  11        0.64       -1.13      2.36 o 
  -6   3  11        0.13        1.47      2.25 o 
  -5   3  11      345.00      356.15      8.26 o 
  -4   3  11      284.28      282.23      8.19 o 
  -3   3  11       62.54       53.20      2.74 o 
  -2   3  11        7.65        6.39      1.69 o 
  -1   3  11       59.21       58.00      2.68 o 
   0   3  11      212.01      205.21      4.72 o 
   1   3  11        7.78        6.82      2.78 o 
   2   3  11       58.85       57.52      3.28 o 
   3   3  11       93.10       89.27      5.13 o 
   4   3  11       40.19       51.18      6.47 o 
   5   3  11        3.54        5.45      3.63 o 
   6   3  11       19.61       27.40      6.16 o 
   7   3  11        8.20        5.03      3.93 o 
   8   3  11       26.20       29.14      4.80 o 
   9   3  11        2.66        6.98      4.23 o 
 -13   4  11        3.49       10.16      4.89 o 
 -12   4  11       27.73       30.56      9.32 o 
 -11   4  11        9.59        6.81      4.04 o 
 -10   4  11        0.44        5.59      3.91 o 
  -9   4  11        3.63        3.12      3.65 o 
  -8   4  11        2.44        4.10      2.75 o 
  -7   4  11        5.10        4.96      3.07 o 
  -6   4  11       14.86       13.20      3.11 o 
  -5   4  11       36.51       39.67      3.32 o 
  -4   4  11       66.61       61.49      4.28 o 
  -3   4  11        7.98       15.04      2.16 o 
  -2   4  11        3.71        8.04      2.04 o 
  -1   4  11       36.20       43.23      2.78 o 
   0   4  11      119.77      115.16      4.84 o 
   1   4  11      443.59      441.85      9.09 o 
   2   4  11      123.18      126.30      4.96 o 
   3   4  11        5.92        7.53      3.50 o 
   4   4  11       61.88       66.96      6.04 o 
   5   4  11       16.85       16.04      4.79 o 
   6   4  11        1.77       10.57      4.53 o 
   7   4  11       61.55       67.17      6.02 o 
   8   4  11       11.60       21.03      4.96 o 
 -11   5  11        0.01        0.90      7.36 o 
 -10   5  11       43.76       53.84      9.09 o 
  -9   5  11        3.52       10.44      4.08 o 
  -8   5  11        8.28       10.53      3.84 o 
  -7   5  11       43.55       43.18      4.71 o 
  -6   5  11        2.43        6.90      2.80 o 
  -5   5  11        4.53        1.74      2.76 o 
  -4   5  11        0.89       -0.42      2.59 o 
  -3   5  11      324.45      313.33      6.77 o 
  -2   5  11      551.35      590.23      9.49 o 
  -1   5  11        2.63        0.63      2.29 o 
   0   5  11       54.64       59.10      4.19 o 
   1   5  11       45.22       46.40      4.92 o 
   2   5  11       15.26       23.60      4.56 o 
   3   5  11        8.55        9.93      4.25 o 
   4   5  11       16.51       24.81      4.64 o 
   5   5  11       27.84       35.03      5.44 o 
   6   5  11        0.07        6.25      6.50 o 
  -9   6  11        0.72        0.08      4.49 o 
  -8   6  11        4.33        6.17      4.06 o 
  -7   6  11        3.63        8.15      4.16 o 
  -6   6  11       40.52       43.72      4.94 o 
  -5   6  11       21.29       20.67      3.50 o 
  -4   6  11       39.31       42.85      3.96 o 
  -3   6  11        0.16       -1.65      2.49 o 
  -2   6  11       11.41       12.66      3.65 o 
  -1   6  11       15.78       16.90      3.82 o 
   0   6  11       32.24       32.76      6.37 o 
   1   6  11       89.85       99.96      6.85 o 
   2   6  11       13.57       18.86      5.03 o 
   3   6  11        5.76        3.89      4.46 o 
   4   6  11       43.35       44.19      6.08 o 
  -6   7  11        0.25        6.78      4.77 o 
  -5   7  11        6.72       -0.14      3.98 o 
  -4   7  11       31.08       37.83      4.18 o 
  -3   7  11        4.50        6.31      3.69 o 
  -2   7  11        4.76       15.49      5.35 o 
  -1   7  11       15.81       26.14      5.63 o 
   0   7  11       10.15       12.60      5.21 o 
   1   7  11        1.00        6.40     13.44 o 
 -14   0  12       25.49       41.08      6.86 o 
 -13   0  12        6.77        9.15      4.17 o 
 -12   0  12       30.34       24.78      4.55 o 
 -11   0  12      114.36      109.61      6.19 o 
 -10   0  12      357.48      369.07     10.61 o 
  -9   0  12       17.10       18.45      3.90 o 
  -8   0  12      253.78      226.45     10.75 o 
  -7   0  12       25.41       28.57      3.97 o 
  -6   0  12        0.32       -3.19      4.91 o 
  -5   0  12       53.52       47.97      6.17 o 
  -4   0  12      187.06      192.00      9.82 o 
  -3   0  12        1.04       -0.72      3.62 o 
  -2   0  12      299.41      264.92     11.31 o 
  -1   0  12       25.79       36.37      4.68 o 
   0   0  12       54.00       63.36      5.97 o 
   1   0  12      230.30      219.27     10.31 o 
   2   0  12        2.03        2.56      3.70 o 
   3   0  12      220.26      212.12     10.39 o 
   4   0  12      175.49      174.17      9.62 o 
   5   0  12       27.36       47.66      6.17 o 
   6   0  12      372.09      354.80     14.33 o 
 -14   1  12        1.11       -1.65      4.50 o 
 -13   1  12        3.93        4.47      4.88 o 
 -12   1  12       16.72       19.82      3.48 o 
 -11   1  12        1.37       -0.08      3.38 o 
 -10   1  12       15.20        7.96      3.12 o 
  -9   1  12       12.03       20.97      3.31 o 
  -8   1  12      540.54      541.54     12.94 o 
  -7   1  12      117.43      118.47      4.89 o 
  -6   1  12      375.72      353.32      7.87 o 
  -5   1  12      263.47      263.08      6.57 o 
  -4   1  12       33.09       29.86      2.83 o 
  -3   1  12        0.72        4.41      2.86 o 
  -2   1  12      176.79      156.10     16.00 o 
  -1   1  12      148.91      143.83      5.96 o 
   0   1  12       11.69       11.08      2.87 o 
   1   1  12      152.88      155.15      8.22 o 
   2   1  12      108.34       86.63      4.87 o 
   3   1  12       38.39       37.41      3.84 o 
   4   1  12        4.39        9.99      3.27 o 
   5   1  12        0.06       -0.43      2.93 o 
   6   1  12       38.79       31.38      6.14 o 
   7   1  12       61.28       66.09      7.58 o 
   8   1  12        3.48       15.04      6.23 o 
 -13   2  12       23.74       27.34      4.70 o 
 -12   2  12       80.05       75.02      5.81 o 
 -11   2  12        1.49        2.43      3.55 o 
 -10   2  12       84.39       74.34      7.66 o 
  -9   2  12       11.05       12.41      2.98 o 
  -8   2  12       13.97       14.32      3.94 o 
  -7   2  12        4.34        3.44      2.52 o 
  -6   2  12        3.76        6.44      2.59 o 
  -5   2  12        6.51        5.75      2.42 o 
  -4   2  12        5.66        9.64      2.37 o 
  -3   2  12        4.39        2.32      2.17 o 
  -2   2  12        2.06        4.09      1.92 o 
  -1   2  12        3.18        3.56      3.07 o 
   0   2  12       44.18       49.52      4.02 o 
   1   2  12        9.37       10.76      2.25 o 
   2   2  12       21.68       32.32      8.19 o 
   3   2  12       13.52       16.08      3.04 o 
   4   2  12      136.62      132.91      5.07 o 
   5   2  12       32.41       40.62      4.63 o 
   6   2  12       18.95       26.68      5.86 o 
   7   2  12        2.03        7.34      4.62 o 
   8   2  12       23.86       23.43      4.70 o 
 -13   3  12       13.18       17.92      4.99 o 
 -12   3  12       12.54       13.17      5.50 o 
 -11   3  12        0.45       -1.15      4.03 o 
 -10   3  12      139.45      153.04      8.00 o 
  -9   3  12        0.00        0.27      2.88 o 
  -8   3  12       37.67       43.31      5.04 o 
  -7   3  12       43.70       41.58      3.58 o 
  -6   3  12       45.33       53.53      4.40 o 
  -5   3  12        3.02        2.70      2.49 o 
  -4   3  12      375.53      365.66      6.89 o 
  -3   3  12      145.50      153.11      4.46 o 
  -2   3  12       60.99       58.19      2.93 o 
  -1   3  12        8.31        9.20      2.33 o 
   0   3  12      148.38      138.72      4.99 o 
   1   3  12       13.04       17.46      3.17 o 
   2   3  12        3.49        2.91      3.39 o 
   3   3  12        5.95        9.81      5.51 o 
   4   3  12        1.20        4.95      3.98 o 
   5   3  12        4.89        6.21      4.05 o 
   6   3  12        0.17       13.44      4.27 o 
   7   3  12        5.21        9.13      4.36 o 
   8   3  12       22.63       30.83      5.14 o 
 -12   4  12        5.18        6.13      7.06 o 
 -11   4  12       33.49       27.38      5.32 o 
 -10   4  12        4.87       -0.07      4.09 o 
  -9   4  12        7.26        8.96      4.40 o 
  -8   4  12        5.55        8.60      3.21 o 
  -7   4  12       97.14      102.64      5.07 o 
  -6   4  12        0.02        3.08      5.16 o 
  -5   4  12       69.98       73.29      4.27 o 
  -4   4  12       29.51       29.75      4.07 o 
  -3   4  12       32.34       30.99      2.80 o 
  -2   4  12       15.99       17.92      2.54 o 
  -1   4  12      149.25      139.48      4.48 o 
   0   4  12      150.58      138.38      5.31 o 
   1   4  12      136.63      136.65      5.46 o 
   2   4  12       36.13       35.48     10.15 o 
   3   4  12       39.82       42.39      4.66 o 
   4   4  12       12.08       14.40      8.74 o 
   5   4  12        0.62        3.73      4.29 o 
   6   4  12        2.04        2.24      4.55 o 
 -10   5  12        0.64        2.33      4.52 o 
  -9   5  12        2.65        4.90      4.27 o 
  -8   5  12        2.18       -1.61      3.91 o 
  -7   5  12        2.94        4.11      5.63 o 
  -6   5  12        0.88        0.96      3.07 o 
  -5   5  12        0.72        1.78      3.14 o 
  -4   5  12       17.43       19.94      3.20 o 
  -3   5  12        0.46        1.40      2.63 o 
  -2   5  12       19.03       24.94      2.97 o 
  -1   5  12        0.62        0.94      3.30 o 
   0   5  12        5.77        8.75      3.26 o 
   1   5  12        6.16        1.94      4.30 o 
   2   5  12        0.00       -0.27      4.51 o 
   3   5  12        0.87        5.76      4.47 o 
   4   5  12        0.73       -0.62      4.62 o 
   5   5  12        0.45       -2.67      6.49 o 
  -8   6  12        0.95        6.82      4.35 o 
  -7   6  12        0.11       10.11      5.17 o 
  -6   6  12        8.95       18.84      4.29 o 
  -5   6  12        4.87        3.12      3.41 o 
  -4   6  12        1.30        2.59      4.18 o 
  -3   6  12        1.07        4.51      2.98 o 
  -2   6  12       12.24       11.92      3.93 o 
  -1   6  12       62.44       76.80     17.50 o 
   0   6  12       44.29       46.97      5.78 o 
   1   6  12       11.98       15.68      8.93 o 
   2   6  12        9.40       12.84      5.53 o 
   3   6  12        2.28        9.11      6.44 o 
 -13   1  13        3.81       11.73      4.87 o 
 -12   1  13        1.68        2.84      3.38 o 
 -11   1  13       24.72       28.85      3.88 o 
 -10   1  13       28.57       33.13      3.79 o 
  -9   1  13       89.97       82.38      6.51 o 
  -8   1  13        1.06        3.25      3.01 o 
  -7   1  13        0.17       -1.40      2.77 o 
  -6   1  13        8.29        3.77      3.27 o 
  -5   1  13       28.53       27.93      3.20 o 
  -4   1  13       16.66        5.03      3.58 o 
  -3   1  13       81.26       68.88      5.03 o 
  -2   1  13       12.93       13.01      3.40 o 
  -1   1  13      161.86      151.08      6.60 o 
   0   1  13        8.76        8.33      3.17 o 
   1   1  13       21.58       16.86      3.52 o 
   2   1  13       18.79       18.79      3.61 o 
   3   1  13       25.88       31.02      7.35 o 
   4   1  13        0.39        4.04      3.39 o 
   5   1  13       15.35        9.27      3.72 o 
   6   1  13       15.90       16.08      5.89 o 
   7   1  13       42.05       48.23      7.78 o 
 -13   2  13        1.58        3.68      4.55 o 
 -12   2  13       34.38       26.18      5.09 o 
 -11   2  13        0.65       -1.95      3.32 o 
 -10   2  13       45.04       49.77      4.24 o 
  -9   2  13       51.37       59.00      6.65 o 
  -8   2  13      124.56      121.24      9.28 o 
  -7   2  13       15.98       15.58      3.16 o 
  -6   2  13        0.51        0.44      2.72 o 
  -5   2  13      114.08      109.74      4.83 o 
  -4   2  13       73.26       73.94      5.60 o 
  -3   2  13       20.40       24.70      5.61 o 
  -2   2  13      170.52      158.91      6.94 o 
  -1   2  13        6.01        4.38      3.06 o 
   0   2  13       94.47       94.50      5.52 o 
   1   2  13      145.38      143.24      6.63 o 
   2   2  13      166.37      189.90      7.54 o 
   3   2  13       38.83       42.85      4.46 o 
   4   2  13       41.28       49.22      6.42 o 
   5   2  13       18.65       20.90      5.86 o 
   6   2  13       40.09       41.97      7.18 o 
   7   2  13        1.34        6.86      5.40 o 
 -12   3  13        4.50        1.54      4.60 o 
 -11   3  13        0.11        5.92      4.72 o 
 -10   3  13       33.41       33.25      8.14 o 
  -9   3  13       56.41       47.34      4.22 o 
  -8   3  13        0.34       -1.37      3.08 o 
  -7   3  13        5.58        4.80      3.12 o 
  -6   3  13       34.33       33.79      3.59 o 
  -5   3  13        1.73        3.23      2.78 o 
  -4   3  13       37.23       27.12      4.21 o 
  -3   3  13        4.27        1.82      2.72 o 
  -2   3  13        5.83        3.71      2.92 o 
  -1   3  13        8.01        6.01      3.46 o 
   0   3  13        1.30        0.51      4.48 o 
   1   3  13       13.46        1.15      3.28 o 
   2   3  13       43.85       34.35      4.15 o 
   3   3  13       41.95       39.47      5.10 o 
   4   3  13        6.86       11.80      4.46 o 
   5   3  13        7.83        5.25      4.38 o 
   6   3  13        7.16       13.41      4.76 o 
 -11   4  13        2.45       11.36      5.00 o 
 -10   4  13        8.22       14.59      4.91 o 
  -9   4  13        0.01        0.40      3.99 o 
  -8   4  13        5.06        7.45      3.32 o 
  -7   4  13       81.35       87.95      4.93 o 
  -6   4  13        7.63        3.92      3.69 o 
  -5   4  13       11.07       13.58      4.13 o 
  -4   4  13        0.02        2.81      2.56 o 
  -3   4  13        0.75        0.99      2.78 o 
  -2   4  13       36.57       42.85      3.12 o 
  -1   4  13        5.29       -0.34      2.36 o 
   0   4  13       77.79       81.28      5.86 o 
   1   4  13        2.44        1.32      3.25 o 
   2   4  13        6.55       12.56     12.23 o 
   3   4  13       20.09       31.66      5.69 o 
   4   4  13        0.59        7.61      4.96 o 
   5   4  13        1.98        6.72      5.35 o 
  -9   5  13        5.19        3.75      4.45 o 
  -8   5  13       60.39       65.65      6.12 o 
  -7   5  13       12.42       18.11      3.81 o 
  -6   5  13        6.26        8.83      3.63 o 
  -5   5  13        1.47        2.89      2.83 o 
  -4   5  13        1.07        5.04      2.84 o 
  -3   5  13        2.86       -3.15      2.85 o 
  -2   5  13        0.24        0.19      3.40 o 
  -1   5  13        4.91        8.35      3.47 o 
   0   5  13        2.01        5.89      5.38 o 
   1   5  13       11.04       21.11     10.52 o 
   2   5  13        1.26        6.51      5.13 o 
   3   5  13       15.53       14.96      7.71 o 
  -5   6  13        0.84       -3.21      3.06 o 
  -4   6  13        5.18        6.94      3.16 o 
  -3   6  13        2.21        5.89      4.97 o 
  -2   6  13       18.35       15.68      6.90 o 
  -1   6  13        1.72        4.73      4.81 o 
   0   6  13       16.27       20.28      5.57 o 
 -12   0  14       29.44       24.98      5.31 o 
 -11   0  14        3.15        7.67      7.29 o 
 -10   0  14      193.89      227.08     13.29 o 
  -9   0  14       52.35       59.68      8.38 o 
  -8   0  14        9.27        6.06      6.29 o 
  -7   0  14        0.42        9.73      6.40 o 
  -6   0  14        3.95        5.17      6.00 o 
  -5   0  14      185.85      163.87     10.79 o 
  -4   0  14       17.52       19.55      5.91 o 
  -3   0  14       48.09       42.14      6.57 o 
  -2   0  14      160.24      149.94      9.90 o 
  -1   0  14       39.32       29.51      5.86 o 
   0   0  14      175.97      147.90      9.70 o 
   1   0  14       19.75       23.77      5.37 o 
   2   0  14       48.14       46.45      6.55 o 
   3   0  14       13.01       21.44      5.86 o 
   4   0  14       40.21       38.99      6.26 o 
   5   0  14      103.36      111.01      9.01 o 
   6   0  14       11.77       14.87      6.17 o 
 -12   1  14        9.09       11.22      3.93 o 
 -11   1  14       29.19       37.52      4.45 o 
 -10   1  14        0.00        1.06      3.40 o 
  -9   1  14       52.91       60.76      4.56 o 
  -8   1  14       69.20       65.47      5.74 o 
  -7   1  14       10.65       11.67      3.10 o 
  -6   1  14       23.41       26.86      6.52 o 
  -5   1  14        4.56       10.67      4.35 o 
  -4   1  14       10.49       13.23      4.89 o 
  -3   1  14       79.16       81.50      5.60 o 
  -2   1  14      174.08      152.59     10.33 o 
  -1   1  14       27.50       15.39      3.78 o 
   0   1  14       31.91       22.34      3.97 o 
   1   1  14      162.04      152.77      6.99 o 
   2   1  14       22.97       21.79      3.78 o 
   3   1  14        0.01       -0.22      3.27 o 
   4   1  14        3.49        7.00      3.64 o 
   5   1  14        0.21        1.64      5.71 o 
   6   1  14       15.90       18.20      6.72 o 
 -11   2  14        2.47        4.50      3.48 o 
 -10   2  14        0.87        5.98      4.03 o 
  -9   2  14        6.65        3.75      3.31 o 
  -8   2  14       11.66       16.34      3.57 o 
  -7   2  14        8.44        2.39      3.12 o 
  -6   2  14        0.85       -1.04      2.67 o 
  -5   2  14        4.76        3.29      2.74 o 
  -4   2  14       15.01       15.07      3.04 o 
  -3   2  14       10.51       13.30      4.06 o 
  -2   2  14       39.82       34.41      4.78 o 
  -1   2  14       16.98       14.70      3.67 o 
   0   2  14        5.62        4.94      4.42 o 
   1   2  14        9.98       11.01      3.82 o 
   2   2  14       15.46       11.17      3.77 o 
   3   2  14       16.10       22.90      4.15 o 
   4   2  14        1.04        2.15      5.60 o 
   5   2  14        8.60       23.80      6.80 o 
 -11   3  14       10.75       11.68      4.53 o 
 -10   3  14       13.89        5.44      5.98 o 
  -9   3  14       13.82       15.71      3.79 o 
  -8   3  14        0.02        2.75      3.36 o 
  -7   3  14       20.95       23.34      3.74 o 
  -6   3  14        6.27        5.87      4.18 o 
  -5   3  14       41.31       36.75      4.13 o 
  -4   3  14       62.52       73.49      4.41 o 
  -3   3  14        9.13        7.94      3.46 o 
  -2   3  14       71.28       80.75      4.51 o 
  -1   3  14       35.30       30.36      4.60 o 
   0   3  14       50.87       47.75      5.14 o 
   1   3  14        0.66        2.04      3.55 o 
   2   3  14        8.55       16.13      4.04 o 
   3   3  14       19.96       25.38      6.23 o 
   4   3  14        4.53        9.04      6.11 o 
  -9   4  14       12.40       11.59      4.14 o 
  -8   4  14        6.07        5.56      4.26 o 
  -7   4  14        3.04        2.70      3.40 o 
  -6   4  14        0.01       -1.92      5.03 o 
  -5   4  14       13.68       14.01      3.55 o 
  -4   4  14        1.47        3.66      3.29 o 
  -3   4  14       14.28       21.07      3.97 o 
  -2   4  14       42.70       47.28      4.06 o 
  -1   4  14        4.85        8.84      4.14 o 
   0   4  14       50.34       64.73      5.86 o 
   1   4  14       16.11       26.93      7.89 o 
   2   4  14        0.14        3.59      5.08 o 
   3   4  14       22.91       17.83      6.89 o 
  -7   5  14        6.47        6.59      3.80 o 
  -6   5  14        2.35        3.88      3.72 o 
  -5   5  14        1.22        3.12      3.91 o 
  -4   5  14        2.98        3.98      3.44 o 
  -3   5  14        2.03        3.87      3.63 o 
  -2   5  14        0.84       -4.02      4.20 o 
  -1   5  14        4.23       -0.32      3.63 o 
   0   5  14        2.62        5.50      5.89 o 
 -11   1  15        0.54        4.88      3.64 o 
 -10   1  15       30.32       25.67      4.51 o 
  -9   1  15        2.93       -1.17      3.69 o 
  -8   1  15        0.06       -1.70      4.89 o 
  -7   1  15        0.74        8.14      4.99 o 
  -6   1  15       72.71       86.85      6.72 o 
  -5   1  15       56.13       56.02      5.59 o 
  -4   1  15      118.80      135.85      7.25 o 
  -3   1  15       78.74       63.15      8.18 o 
  -2   1  15        3.05        4.55      3.74 o 
  -1   1  15        6.58       16.07      4.61 o 
   0   1  15        3.81        8.53      3.78 o 
   1   1  15       64.60       72.29      5.51 o 
   2   1  15        3.87        6.91      5.61 o 
   3   1  15       23.61       27.77      4.63 o 
   4   1  15       13.12       12.39      4.14 o 
 -10   2  15        5.45        5.79      4.01 o 
  -9   2  15        6.56        6.70      3.70 o 
  -8   2  15        0.81        4.80      3.46 o 
  -7   2  15       35.15       33.37      4.04 o 
  -6   2  15       45.10       45.11      4.17 o 
  -5   2  15        5.37        9.09      6.50 o 
  -4   2  15        0.10       -5.67      4.28 o 
  -3   2  15       92.93       91.48      6.29 o 
  -2   2  15       16.79       22.34      4.43 o 
  -1   2  15       23.64       20.78      4.22 o 
   0   2  15        0.75        3.72      3.62 o 
   1   2  15        0.93        3.07      3.54 o 
   2   2  15       12.29       20.18      4.18 o 
   3   2  15       34.73       36.36      5.00 o 
  -9   3  15        2.22        5.15      3.97 o 
  -8   3  15        9.14        9.43      5.04 o 
  -7   3  15        0.73        0.03      3.31 o 
  -6   3  15        0.05        3.79      3.22 o 
  -5   3  15        0.06        0.90      3.49 o 
  -4   3  15       27.16       30.09      3.71 o 
  -3   3  15       12.62       14.98      4.75 o 
  -2   3  15        0.06        5.68      4.17 o 
  -1   3  15        6.09        2.26      3.85 o 
   0   3  15       15.13       14.83      5.25 o 
   1   3  15        4.01        3.68      4.09 o 
   2   3  15       21.74       18.63      6.80 o 
  -7   4  15        0.23        1.40      3.67 o 
  -6   4  15        1.03        5.88      3.64 o 
  -5   4  15        9.20       13.14      3.78 o 
  -4   4  15        7.55        8.04      3.55 o 
  -3   4  15        2.34        4.12      3.37 o 
  -2   4  15        0.00        1.86      6.27 o 
  -1   4  15        6.66        5.19      5.37 o 
   0   4  15       21.90       15.09      5.03 o 
  -9   0  16       14.25       18.63      8.58 o 
  -8   0  16       30.59       41.91      9.13 o 
  -7   0  16        9.93       13.84      8.38 o 
  -6   0  16        9.58        6.32      7.38 o 
  -5   0  16        3.11        4.59      6.23 o 
  -4   0  16       82.36       82.74      8.87 o 
  -3   0  16        3.92        7.61      5.66 o 
  -2   0  16       29.79       35.37      6.57 o 
  -1   0  16       28.74       48.11      7.12 o 
   0   0  16        4.31        5.25      5.51 o 
   1   0  16       79.84       90.20      8.99 o 
   2   0  16        6.43       12.72      6.69 o 
  -9   1  16       20.04       14.66      6.34 o 
  -8   1  16       12.74       10.72      5.44 o 
  -7   1  16       52.40       51.38      9.65 o 
  -6   1  16        8.04        8.15      6.82 o 
  -5   1  16       22.52       16.95      4.83 o 
  -4   1  16        0.95        0.99      4.36 o 
  -3   1  16       15.09        8.99      4.26 o 
  -2   1  16        0.37       -0.97      3.89 o 
  -1   1  16       25.60       28.20      4.58 o 
   0   1  16       64.24       65.46      9.82 o 
   1   1  16        3.43        7.52      3.98 o 
   2   1  16        2.47        3.54      8.99 o 
  -8   2  16       10.41       15.29      3.96 o 
  -7   2  16        9.26       11.53      3.87 o 
  -6   2  16        3.28        9.21      5.26 o 
  -5   2  16        2.53        3.80      4.90 o 
  -4   2  16        0.00       -1.77      4.52 o 
  -3   2  16        7.52        8.83      4.68 o 
  -2   2  16        4.01       14.52      4.52 o 
  -1   2  16        0.22        3.04      4.29 o 
   0   2  16        0.69       -3.34      5.80 o 
   1   2  16        4.76       12.34      4.12 o 
  -6   3  16        2.71        7.71      3.63 o 
  -5   3  16       51.29       53.80      4.72 o 
  -4   3  16        0.81       -6.68      5.63 o 
  -3   3  16        2.17        6.06      4.79 o 
  -2   3  16       31.26       40.90      5.69 o 
  -1   3  16        0.00        2.08      4.51 o 
  -4   1  17        2.67       15.61      6.92 o 
                                                 
